# Supplementary material for: Using Existing Drugs as Leads for Broad Spectrum Anthelmintics Targeting Protein Kinases
Source: PLoS Pathog. 2013 Feb 14;9(2):e1003149. doi: 10.1371/journal.ppat.1003149 (PMC3573124; doi:10.1371/journal.ppat.1003149)
Supplement: Table S1 — The B. malayi kinases in the minimal pan-phylum containing the 68 orthologous groups. Multiple B. malayi proteins exist in some orthologous groups. The KO, Interpro, and GO ids to which the protein was mapped are also listed. (XLSX) [file ppat.1003149.s010.xlsx]

## Sheet: S1_Minimal_Kinome_Bm
Supplemental Table 1. The minimal pan-phylum containing the 68 orthologous groups. Multiple B. malayi proteins exist in some orthologous groups. The KO, Interpro, and GO ids to which the protein was mapped are also listed.
OrthoMCLGroup	ProteinName	Kinase sub	KO	IPR	GO
ORTHOMCL1103	14051.m00085	CAMK_sub4	K06631 polo-like kinase 1 [EC:2.7.11.21]	IPR015728 Polo-like kinase-related Molecular Function: ATP binding	GO:0005524), Biological Process: protein amino acid phosphorylation	GO:0006468), Molecular Function: polo kinase kinase activity
ORTHOMCL1218	14956.m00495	CAMK_sub4	K08794 calcium/calmodulin-dependent protein kinase I [EC:2.7.11.17]	IPR015734 Calcium/calmodulin-dependent protein kinase 1 | IPR002290 Serine/threonine protein kinase Molecular Function: protein serine/threonine kinase activity	GO:0004674), Molecular Function: ATP binding	GO:0005524), Biological Process: protein amino acid phosphorylation
ORTHOMCL1244	14971.m02829	CK1_sub2	K08958 casein kinase 1, gamma [EC:2.7.11.1]	IPR017441 Protein kinase, ATP binding site Molecular Function: protein kinase activity	GO:0004672), Molecular Function: ATP binding	GO:0005524), Biological Process: protein amino acid phosphorylation
ORTHOMCL1250	14972.m07092	CAMK_sub3	K08796 BR serine/threonine kinase [EC:2.7.11.1]	IPR000719 Protein kinase, core Molecular Function: protein kinase activity	GO:0004672), Molecular Function: ATP binding	GO:0005524), Biological Process: protein amino acid phosphorylation
ORTHOMCL1256	14972.m07427	CMGC_sub3	K08820 PCTAIRE protein kinase [EC:2.7.11.22]	IPR002290 Serine/threonine protein kinase Molecular Function: protein serine/threonine kinase activity	GO:0004674), Molecular Function: ATP binding	GO:0005524), Biological Process: protein amino acid phosphorylation
ORTHOMCL1321	14990.m08149	CAMK_sub7	K07198 5'-AMP-activated protein kinase, catalytic alpha subunit [EC:2.7.11.11]	IPR002290 Serine/threonine protein kinase Molecular Function: protein serine/threonine kinase activity	GO:0004674), Molecular Function: ATP binding	GO:0005524), Biological Process: protein amino acid phosphorylation
ORTHOMCL1507	12802.m00021	TK_sub2	K05087 insulin-like growth factor 1 receptor [EC:2.7.10.1]	NULL NULL
ORTHOMCL1507	14419.m00090	TK_sub2	K05087 insulin-like growth factor 1 receptor [EC:2.7.10.1]	IPR001245 Tyrosine protein kinase Molecular Function: protein tyrosine kinase activity	GO:0004713), Molecular Function: ATP binding	GO:0005524), Biological Process: protein amino acid phosphorylation
ORTHOMCL1682	14378.m00176	RGC_sub1	K01769 guanylate cyclase [EC:4.6.1.2]	IPR001054 Adenylyl cyclase class-3/4/guanylyl cyclase Biological Process: intracellular signaling cascade	GO:0007242), Biological Process: cyclic nucleotide biosynthetic process	GO:0009190), Molecular Function: phosphorus-oxygen lyase activity
ORTHOMCL1702	14528.m00115	CMGC_sub3	K02211 cyclin-dependent kinase 9 [EC:2.7.11.22]	IPR000719 Protein kinase, core Molecular Function: protein kinase activity	GO:0004672), Molecular Function: ATP binding	GO:0005524), Biological Process: protein amino acid phosphorylation
ORTHOMCL1705	14538.m00481	TKL_sub2	K06272 integrin-linked kinase [EC:2.7.11.1]	NULL NULL
ORTHOMCL1728	14647.m00037	STE_sub3	K08867 WNK lysine deficient protein kinase [EC:2.7.11.1]	IPR001412 Aminoacyl-tRNA synthetase, class I, conserved site Molecular Function: nucleotide binding	GO:0000166), Molecular Function: aminoacyl-tRNA ligase activity	GO:0004812), Molecular Function: ATP binding
ORTHOMCL1806	14947.m01140	CAMK_sub5	K08798 MAP/microtubule affinity-regulating kinase [EC:2.7.11.1]	IPR002290 Serine/threonine protein kinase Molecular Function: protein serine/threonine kinase activity	GO:0004674), Molecular Function: ATP binding	GO:0005524), Biological Process: protein amino acid phosphorylation
ORTHOMCL1815	14954.m01576	CMGC_sub2	K08823 CDC-like kinase [EC:2.7.12.1]	IPR002290 Serine/threonine protein kinase Molecular Function: protein serine/threonine kinase activity	GO:0004674), Molecular Function: ATP binding	GO:0005524), Biological Process: protein amino acid phosphorylation
ORTHOMCL1860	14961.m05360	STE_sub1	K04409 p21-activated kinase 1 [EC:2.7.11.1]	NULL NULL
ORTHOMCL1944	14972.m07801	TK_sub5	K04362 fibroblast growth factor receptor 1 [EC:2.7.10.1]	NULL NULL
ORTHOMCL1952	14972.m07939	CAMK_sub5	K04443 mitogen-activated protein kinase-activated protein kinase 2 [EC:2.7.11.1]	NULL NULL
ORTHOMCL1963	14973.m02694	RIO_trimmed	K08872 RIO kinase 3 [EC:2.7.11.1]	IPR000687 RIO kinase Molecular Function: protein serine/threonine kinase activity	GO:0004674), Molecular Function: ATP binding	GO:0005524) | IPR011009 Protein kinase-like | IPR018935 RIO kinase, conserved site Molecular Function: protein serine/threonine kinase activity
ORTHOMCL1987	14975.m04512	TK_sub5	K08252 receptor protein-tyrosine kinase [EC:2.7.10.1]	NULL NULL
ORTHOMCL2004	14979.m04427	CMGC_sub4	K08831 SFRS protein kinase [EC:2.7.11.1]	IPR000719 Protein kinase, core Molecular Function: protein kinase activity	GO:0004672), Molecular Function: ATP binding	GO:0005524), Biological Process: protein amino acid phosphorylation
ORTHOMCL2083	14990.m08092	CMGC_sub1	K03097 casein kinase 2, alpha polypeptide [EC:2.7.11.1]	IPR002290 Serine/threonine protein kinase Molecular Function: protein serine/threonine kinase activity	GO:0004674), Molecular Function: ATP binding	GO:0005524), Biological Process: protein amino acid phosphorylation
ORTHOMCL2103	14992.m11148	AGC_sub4	K04456 RAC serine/threonine-protein kinase [EC:2.7.11.1]	NULL NULL
ORTHOMCL2320	12575.m00211	CMGC_sub3	K02087 cyclin-dependent kinase 1 [EC:2.7.11.22]	IPR002290 Serine/threonine protein kinase Molecular Function: protein serine/threonine kinase activity	GO:0004674), Molecular Function: ATP binding	GO:0005524), Biological Process: protein amino acid phosphorylation
ORTHOMCL2334	12819.m00025	AGC_sub5	K06069 atypical protein kinase C [EC:2.7.11.13]	NULL NULL
ORTHOMCL2481	13825.m00093	CMGC_sub3	K08827 pre-mRNA-processing factor 4 [EC:2.7.11.1]	IPR000719 Protein kinase, core Molecular Function: protein kinase activity	GO:0004672), Molecular Function: ATP binding	GO:0005524), Biological Process: protein amino acid phosphorylation
ORTHOMCL2511	14052.m00195	CMGC_sub1	K02202 cyclin-dependent kinase 7 [EC:2.7.11.22]	IPR002290 Serine/threonine protein kinase Molecular Function: protein serine/threonine kinase activity	GO:0004674), Molecular Function: ATP binding	GO:0005524), Biological Process: protein amino acid phosphorylation
ORTHOMCL2618	14569.m00222	CMGC_sub2	K08826 homeodomain interacting protein kinase [EC:2.7.11.1]	NULL NULL
ORTHOMCL2700	14788.m00090	AGC_sub4	K06071 protein kinase N [EC:2.7.11.13]	NULL NULL
ORTHOMCL2752	14946.m00538	AGC_sub2	K08790 serine/threonine kinase 38 [EC:2.7.11.1]	IPR002290 Serine/threonine protein kinase Molecular Function: protein serine/threonine kinase activity	GO:0004674), Molecular Function: ATP binding	GO:0005524), Biological Process: protein amino acid phosphorylation
ORTHOMCL2820	14961.m05230	CMGC_sub2	K02091 cyclin-dependent kinase 6 [EC:2.7.11.22]	IPR000719 Protein kinase, core Molecular Function: protein kinase activity	GO:0004672), Molecular Function: ATP binding	GO:0005524), Biological Process: protein amino acid phosphorylation
ORTHOMCL2842	14967.m01572	CAMK_sub4	K04702 proto-oncogene serine/threonine-protein kinase Pim-1 [EC:2.7.11.1]	NULL NULL
ORTHOMCL2842	14973.m02701	CAMK_sub4	K08807 proto-oncogene serine/threonine-protein kinase Pim-3 [EC:2.7.11.1]	NULL NULL
ORTHOMCL2853	14971.m02848	TK_sub2	K08253 non-specific protein-tyrosine kinase [EC:2.7.10.2]	NULL NULL
ORTHOMCL2891	14972.m07279	AGC_sub1	K07376 protein kinase, cGMP-dependent [EC:2.7.11.12]	IPR002374 cGMP-dependent protein kinase, core Molecular Function: cGMP-dependent protein kinase activity	GO:0004692), Molecular Function: ATP binding	GO:0005524) | IPR002374 cGMP-dependent protein kinase, core Molecular Function: cGMP-dependent protein kinase activity
ORTHOMCL2937	14972.m07703	STE_sub1	K04433 mitogen-activated protein kinase kinase 6 [EC:2.7.12.2]	NULL NULL
ORTHOMCL2944	14972.m07765	TKL_sub5	K04365 B-Raf proto-oncogene serine/threonine-protein kinase [EC:2.7.11.1]	NULL NULL
ORTHOMCL2975	14974.m00824	CAMK_sub7	K08802 SNF related kinase [EC:2.7.11.1]	IPR017441 Protein kinase, ATP binding site Molecular Function: protein kinase activity	GO:0004672), Molecular Function: ATP binding	GO:0005524), Biological Process: protein amino acid phosphorylation
ORTHOMCL3065	14980.m02705	CAMK_sub2	K08864 tousled-like kinase [EC:2.7.11.1]	IPR002290 Serine/threonine protein kinase Molecular Function: protein serine/threonine kinase activity	GO:0004674), Molecular Function: ATP binding	GO:0005524), Biological Process: protein amino acid phosphorylation
ORTHOMCL3072	14980.m02764	CMGC_sub1	K08819 Cdc2-related kinase, arginine/serine-rich [EC:2.7.11.22]	IPR002290 Serine/threonine protein kinase Molecular Function: protein serine/threonine kinase activity	GO:0004674), Molecular Function: ATP binding	GO:0005524), Biological Process: protein amino acid phosphorylation
ORTHOMCL3085	14980.m02845	STE_sub2	K08271 protein kinase LYK5	IPR000719 Protein kinase, core Molecular Function: protein kinase activity	GO:0004672), Molecular Function: ATP binding	GO:0005524), Biological Process: protein amino acid phosphorylation
ORTHOMCL3132	14990.m07835	STE_sub2	K04368 mitogen-activated protein kinase kinase 1 [EC:2.7.12.2]	IPR002290 Serine/threonine protein kinase Molecular Function: protein serine/threonine kinase activity	GO:0004674), Molecular Function: ATP binding	GO:0005524), Biological Process: protein amino acid phosphorylation
ORTHOMCL3149	14990.m07989	RIO_trimmed	K07178 RIO kinase 1 [EC:2.7.11.1]	IPR000687 RIO kinase Molecular Function: protein serine/threonine kinase activity	GO:0004674), Molecular Function: ATP binding	GO:0005524) | IPR011009 Protein kinase-like | NULL NULL
ORTHOMCL3263	15184.m00013	CAMK_sub2	K04372 MAP kinase interacting serine/threonine kinase [EC:2.7.11.1]	IPR018202 Peptidase S10, serine carboxypeptidase, active site Molecular Function: serine-type carboxypeptidase activity	GO:0004185), Biological Process: proteolysis	GO:0006508) | IPR002290 Serine/threonine protein kinase Molecular Function: protein serine/threonine kinase activity
ORTHOMCL3277	15290.m00016	TKL_sub5	K04670 activin receptor, type II [EC:2.7.11.30]	IPR000719 Protein kinase, core Molecular Function: protein kinase activity	GO:0004672), Molecular Function: ATP binding	GO:0005524), Biological Process: protein amino acid phosphorylation
ORTHOMCL3554	12672.m00043	AGC_sub2	K08286 protein-serine/threonine kinase [EC:2.7.11.-]	IPR014930 Myotonic dystrophy protein kinase, coiled coil Molecular Function: protein serine/threonine kinase activity	GO:0004674), Molecular Function: ATP binding	GO:0005524), Biological Process: protein amino acid phosphorylation
ORTHOMCL3616	13257.m00083	TKL_sub5	K04673 bone morphogenetic protein receptor, type I [EC:2.7.11.30]	IPR003605 TGF beta receptor, GS motif Molecular Function: transmembrane receptor protein serine/threonine kinase activity	GO:0004675), Molecular Function: ATP binding	GO:0005524), Biological Process: protein amino acid phosphorylation
ORTHOMCL3708	13785.m00208	STE_sub4	K08282 non-specific serine/threonine protein kinase [EC:2.7.11.1]	IPR017441 Protein kinase, ATP binding site Molecular Function: protein kinase activity	GO:0004672), Molecular Function: ATP binding	GO:0005524), Biological Process: protein amino acid phosphorylation
ORTHOMCL3822	14409.m00247	TK_sub2	K08252 receptor protein-tyrosine kinase [EC:2.7.10.1]	NULL NULL
ORTHOMCL3881	14656.m00227	TKL_sub5	K04365 B-Raf proto-oncogene serine/threonine-protein kinase [EC:2.7.11.1]	NULL NULL
ORTHOMCL3897	14700.m00145	AGC_sub4	K04373 p90 ribosomal S6 kinase [EC:2.7.11.1]	IPR000961 AGC-kinase, C-terminal Molecular Function: protein serine/threonine kinase activity	GO:0004674), Molecular Function: ATP binding	GO:0005524), Biological Process: protein amino acid phosphorylation
ORTHOMCL4016	14954.m01734	STE_sub1	K08286 protein-serine/threonine kinase [EC:2.7.11.-]	IPR002290 Serine/threonine protein kinase Molecular Function: protein serine/threonine kinase activity	GO:0004674), Molecular Function: ATP binding	GO:0005524), Biological Process: protein amino acid phosphorylation
ORTHOMCL410	13920.m00443	CK1_sub1	K08815 tau tubulin kinase [EC:2.7.11.26]	NULL NULL
ORTHOMCL4143	14972.m07084	CMGC_sub2	K08825 dual-specificity tyrosine-	Y)-phosphorylation regulated kinase [EC:2.7.12.1]	NULL NULL
ORTHOMCL4169	14972.m07367	CMGC_sub2	K08825 dual-specificity tyrosine-	Y)-phosphorylation regulated kinase [EC:2.7.12.1]	IPR002290 Serine/threonine protein kinase Molecular Function: protein serine/threonine kinase activity	GO:0004674), Molecular Function: ATP binding
ORTHOMCL4198	14972.m07587	CAMK_sub5	K00907 myosin-light-chain kinase [EC:2.7.11.18]	NULL NULL
ORTHOMCL4217	14972.m07824	CMGC_sub1	K04440 c-Jun N-terminal kinase [EC:2.7.11.24]	IPR008351 JNK MAP kinase Molecular Function: MAP kinase activity	GO:0004707), Molecular Function: ATP binding	GO:0005524), Biological Process: protein amino acid phosphorylation
ORTHOMCL4408	14990.m07872	TK_sub4	K04361 epidermal growth factor receptor [EC:2.7.10.1]	NULL NULL
ORTHOMCL4425	14990.m08027	TKL_sub4	K08875 nuclear receptor-binding protein	IPR000719 Protein kinase, core Molecular Function: protein kinase activity	GO:0004672), Molecular Function: ATP binding	GO:0005524), Biological Process: protein amino acid phosphorylation
ORTHOMCL4442	14992.m10826	CAMK_sub4	K07298 serine/threonine-protein kinase 11 [EC:2.7.11.9]	IPR002290 Serine/threonine protein kinase Molecular Function: protein serine/threonine kinase activity	GO:0004674), Molecular Function: ATP binding	GO:0005524), Biological Process: protein amino acid phosphorylation
ORTHOMCL4468	14992.m11156	TK_sub2	K05088 proto-oncogene tyrosine-protein kinase ROS [EC:2.7.10.1]	IPR001245 Tyrosine protein kinase Molecular Function: protein tyrosine kinase activity	GO:0004713), Molecular Function: ATP binding	GO:0005524), Biological Process: protein amino acid phosphorylation
ORTHOMCL4547	15433.m00009	TK_sub2	K05728 c-src tyrosine kinase [EC:2.7.10.2]	NULL NULL
ORTHOMCL486	14924.m00120	AGC_sub4	K06276 3-phosphoinositide dependent protein kinase-1 [EC:2.7.11.1]	IPR002290 Serine/threonine protein kinase Molecular Function: protein serine/threonine kinase activity	GO:0004674), Molecular Function: ATP binding	GO:0005524), Biological Process: protein amino acid phosphorylation
ORTHOMCL486	14954.m01660	AGC_sub4	K06276 3-phosphoinositide dependent protein kinase-1 [EC:2.7.11.1]	NULL NULL
ORTHOMCL5564	14972.m07658	CAMK_sub7	K08799 maternal embryonic leucine zipper kinase [EC:2.7.11.1]	IPR015739 Maternal Embryonic Leucine Zipper Kinase | IPR002290 Serine/threonine protein kinase Molecular Function: protein serine/threonine kinase activity	GO:0004674), Molecular Function: ATP binding	GO:0005524), Biological Process: protein amino acid phosphorylation
ORTHOMCL557	13777.m00011	AGC_sub2	K04345 protein kinase A [EC:2.7.11.11]	IPR017441 Protein kinase, ATP binding site Molecular Function: protein kinase activity	GO:0004672), Molecular Function: ATP binding	GO:0005524), Biological Process: protein amino acid phosphorylation
ORTHOMCL590	14972.m07128	CK1_sub2	K08959 casein kinase 1, delta [EC:2.7.11.1]	NULL NULL
ORTHOMCL590	14979.m04526	CK1_sub2	K02218 casein kinase 1 [EC:2.7.11.1]	IPR000719 Protein kinase, core Molecular Function: protein kinase activity	GO:0004672), Molecular Function: ATP binding	GO:0005524), Biological Process: protein amino acid phosphorylation
ORTHOMCL650	13360.m00077	CMGC_sub2	K02449 cyclin-dependent kinase 10 [EC:2.7.11.22]	IPR000719 Protein kinase, core Molecular Function: protein kinase activity	GO:0004672), Molecular Function: ATP binding	GO:0005524), Biological Process: protein amino acid phosphorylation
ORTHOMCL650	14284.m00373	CMGC_sub2	K08818 cell division cycle 2-like [EC:2.7.11.22]	IPR000719 Protein kinase, core Molecular Function: protein kinase activity	GO:0004672), Molecular Function: ATP binding	GO:0005524), Biological Process: protein amino acid phosphorylation
ORTHOMCL728	14979.m04433	AGC_sub2	K04688 p70 ribosomal S6 kinase [EC:2.7.11.1]	IPR002290 Serine/threonine protein kinase Molecular Function: protein serine/threonine kinase activity	GO:0004674), Molecular Function: ATP binding	GO:0005524), Biological Process: protein amino acid phosphorylation
ORTHOMCL832	13708.m00043	STE_sub4	K04420 mitogen-activated protein kinase kinase kinase 2 [EC:2.7.11.25]	IPR002290 Serine/threonine protein kinase Molecular Function: protein serine/threonine kinase activity	GO:0004674), Molecular Function: ATP binding	GO:0005524), Biological Process: protein amino acid phosphorylation
ORTHOMCL832	14261.m00129	STE_sub1	K04426 mitogen-activated protein kinase kinase kinase 5 [EC:2.7.11.25]	IPR002290 Serine/threonine protein kinase Molecular Function: protein serine/threonine kinase activity	GO:0004674), Molecular Function: ATP binding	GO:0005524), Biological Process: protein amino acid phosphorylation
ORTHOMCL912	14972.m07106	CAMK_sub2	K08853 AP2-associated kinase [EC:2.7.11.1]	NULL NULL
ORTHOMCL939	14980.m02822	CMGC_sub2	K04371 extracellular signal-regulated kinase 1/2 [EC:2.7.11.24]	NULL NULL
