# Supplementary material for: Using Existing Drugs as Leads for Broad Spectrum Anthelmintics Targeting Protein Kinases
Source: PLoS Pathog. 2013 Feb 14;9(2):e1003149. doi: 10.1371/journal.ppat.1003149 (PMC3573124; doi:10.1371/journal.ppat.1003149)
Supplement: Table S2 — The M. incognita kinases in the minimal pan-phylum containing the 68 orthologous groups. Multiple M. incognita proteins exist in some orthologous groups. The KO and GO ids to which the protein was mapped are also listed. (XLSX) [file ppat.1003149.s011.xlsx]

## Sheet: S2_Minimal_Kinome_Mi
Supplemental Table 2. The minimal pan-phylum containing the 68 orthologous groups. Multiple M. incognita proteins exist in some orthologous groups. The KO and GO ids to which the protein was mapped are also listed.
OrthoMCLGroup	ProteinName	Kinase sub	KO	GO	GO:0004674), Molecular Function: ATP binding	GO:0005524), Biological Process: protein amino acid phosphorylation	GO:0006468) | IPR001245 Tyrosine protein kinase Molecular Function: protein tyrosine kinase activity	GO:0004713), Molecular Function: ATP binding
ORTHOMCL1103	Minc01836	CAMK_sub4	K06631 polo-like kinase 1 [EC:2.7.11.21]	NULL NULL
ORTHOMCL1218	Minc06568	CAMK_sub1	K08794 calcium/calmodulin-dependent protein kinase I [EC:2.7.11.17]	IPR017442 Serine/threonine protein kinase-related Molecular Function: protein kinase activity	GO:0004674), Molecular Function: ATP binding	GO:0005524), Biological Process: protein amino acid phosphorylation	GO:0006468) | NULL NULL
ORTHOMCL1218	Minc06736	CAMK_sub1	K08794 calcium/calmodulin-dependent protein kinase I [EC:2.7.11.17]	NULL NULL
ORTHOMCL1244	Minc02295	CK1_sub2	K08958 casein kinase 1, gamma [EC:2.7.11.1]	NULL NULL	GO:0004672), Molecular Function: ATP binding	GO:0005524), Biological Process: protein amino acid phosphorylation	GO:0006468) | IPR011009 Protein kinase-like | NULL NULL
ORTHOMCL1250	Minc09472	CAMK_sub3	K08796 BR serine/threonine kinase [EC:2.7.11.1]	IPR011009 Protein kinase-like | NULL NULL
ORTHOMCL1256	Minc01872	CMGC_sub3	K08820 PCTAIRE protein kinase [EC:2.7.11.22]	NULL NULL
ORTHOMCL1256	Minc04997a	CMGC_sub3	K08820 PCTAIRE protein kinase [EC:2.7.11.22]	IPR002290 Serine/threonine protein kinase Molecular Function: protein serine/threonine kinase activity	GO:0004674), Molecular Function: ATP binding	GO:0005524), Biological Process: protein amino acid phosphorylation	GO:0006468) | IPR002290 Serine/threonine protein kinase Molecular Function: protein serine/threonine kinase activity	GO:0004674), Molecular Function: ATP binding
ORTHOMCL1256	Minc08002	CMGC_sub3	K08820 PCTAIRE protein kinase [EC:2.7.11.22]	NULL NULL
ORTHOMCL1321	Minc08449	CAMK_sub7	K07198 5'-AMP-activated protein kinase, catalytic alpha subunit [EC:2.7.11.11]	NULL NULL	GO:0004672), Molecular Function: ATP binding	GO:0005524), Biological Process: protein amino acid phosphorylation	GO:0006468) | NULL NULL
ORTHOMCL1321	Minc09596b	CAMK_sub7	K07198 5'-AMP-activated protein kinase, catalytic alpha subunit [EC:2.7.11.11]	IPR011009 Protein kinase-like | IPR017442 Serine/threonine protein kinase-related Molecular Function: protein kinase activity	GO:0004674), Biological Process: protein amino acid phosphorylation	GO:0006468) | NULL NULL
ORTHOMCL1321	Minc12562	CAMK_sub7	K07198 5'-AMP-activated protein kinase, catalytic alpha subunit [EC:2.7.11.11]	NULL NULL	GO:0004674), Molecular Function: ATP binding	GO:0005524), Biological Process: protein amino acid phosphorylation	GO:0006468) | IPR001245 Tyrosine protein kinase Molecular Function: protein tyrosine kinase activity	GO:0004713), Molecular Function: ATP binding
ORTHOMCL1507	Minc08945	TK_sub2	K04527 insulin receptor [EC:2.7.10.1]	IPR008266 Tyrosine protein kinase, active site Molecular Function: protein tyrosine kinase activity	GO:0004674), Molecular Function: ATP binding	GO:0005524), Biological Process: protein amino acid phosphorylation	GO:0006468) | IPR017442 Serine/threonine protein kinase-related Molecular Function: protein kinase activity	GO:0004672), Molecular Function: ATP binding
ORTHOMCL1682	Minc06369	RGC_sub1	K01769 guanylate cyclase [EC:4.6.1.2]	IPR001054 Adenylyl cyclase class-3/4/guanylyl cyclase Biological Process: intracellular signaling cascade
ORTHOMCL1702	Minc14305b	CMGC_sub3	K02211 cyclin-dependent kinase 9 [EC:2.7.11.22]	IPR011009 Protein kinase-like | IPR000719 Protein kinase, core Molecular Function: protein kinase activity	GO:0004674), Biological Process: protein amino acid phosphorylation	GO:0006468) | IPR017441 Protein kinase, ATP binding site Molecular Function: protein kinase activity	GO:0004672), Molecular Function: ATP binding	GO:0005524), Biological Process: protein amino acid phosphorylation
ORTHOMCL1705	Minc03850	TKL_sub2	K06272 integrin-linked kinase [EC:2.7.11.1]	IPR017442 Serine/threonine protein kinase-related Molecular Function: protein kinase activity
ORTHOMCL1705	Minc07871	TKL_sub2	K06272 integrin-linked kinase [EC:2.7.11.1]	NULL NULL
ORTHOMCL1728	Minc00980	STE_sub3	K08867 WNK lysine deficient protein kinase [EC:2.7.11.1]	IPR002290 Serine/threonine protein kinase Molecular Function: protein serine/threonine kinase activity	GO:0004674), Molecular Function: ATP binding	GO:0005524), Biological Process: protein amino acid phosphorylation	GO:0006468) | NULL NULL
ORTHOMCL1728	Minc02430	STE_sub1	K08867 WNK lysine deficient protein kinase [EC:2.7.11.1]	IPR000719 Protein kinase, core Molecular Function: protein kinase activity
ORTHOMCL1806	Minc09187a	CAMK_sub6	K08286 protein-serine/threonine kinase [EC:2.7.11.-]	IPR000719 Protein kinase, core Molecular Function: protein kinase activity	GO:0004707), Molecular Function: ATP binding	GO:0005524), Biological Process: protein amino acid phosphorylation	GO:0006468) | IPR008349 ERK1/2 MAP kinase Molecular Function: MAP kinase activity	GO:0004707), Molecular Function: ATP binding
ORTHOMCL1815	Minc15430	CMGC_sub2	K10750 chromatin assembly factor 1 subunit A	IPR001211 Phospholipase A2, eukaryotic Molecular Function: phospholipase A2 activity	GO:0004672), Molecular Function: ATP binding	GO:0005524), Biological Process: protein amino acid phosphorylation	GO:0006468) | IPR003527 MAP kinase, conserved site Molecular Function: MAP kinase activity	GO:0004707), Molecular Function: ATP binding
ORTHOMCL1815	Minc15683	CMGC_sub2	K10750 chromatin assembly factor 1 subunit A	NULL NULL
ORTHOMCL1860	Minc10720	STE_sub1	K04409 p21-activated kinase 1 [EC:2.7.11.1]	IPR000719 Protein kinase, core Molecular Function: protein kinase activity	GO:0004672), Molecular Function: ATP binding	GO:0005524), Biological Process: protein amino acid phosphorylation	GO:0006468) | IPR000719 Protein kinase, core Molecular Function: protein kinase activity	GO:0004672), Molecular Function: ATP binding
ORTHOMCL1860	Minc11633	STE_sub1	K04409 p21-activated kinase 1 [EC:2.7.11.1]	IPR000719 Protein kinase, core Molecular Function: protein kinase activity
ORTHOMCL1944	Minc06579	TK_sub5	K05093 fibroblast growth factor receptor 2 [EC:2.7.10.1]	NULL NULL
ORTHOMCL1944	Minc06746	TK_sub5	K04362 fibroblast growth factor receptor 1 [EC:2.7.10.1]	NULL NULL
ORTHOMCL1952	Minc02904	CAMK_sub5	K04443 mitogen-activated protein kinase-activated protein kinase 2 [EC:2.7.11.1]	NULL NULL
ORTHOMCL1952	Minc08064	CAMK_sub5	K04443 mitogen-activated protein kinase-activated protein kinase 2 [EC:2.7.11.1]	IPR000719 Protein kinase, core Molecular Function: protein kinase activity	GO:0004674), Molecular Function: ATP binding	GO:0005524), Biological Process: protein amino acid phosphorylation	GO:0006468) | IPR001245 Tyrosine protein kinase Molecular Function: protein tyrosine kinase activity	GO:0004713), Molecular Function: ATP binding
ORTHOMCL1963	Minc00188	RIO_trimmed	K08872 RIO kinase 3 [EC:2.7.11.1]	IPR000687 RIO kinase Molecular Function: protein serine/threonine kinase activity
ORTHOMCL1963	Minc03301	RIO_trimmed	K08872 RIO kinase 3 [EC:2.7.11.1]	IPR000687 RIO kinase Molecular Function: protein serine/threonine kinase activity
ORTHOMCL1963	Minc10311	RIO_trimmed	K08872 RIO kinase 3 [EC:2.7.11.1]	IPR000687 RIO kinase Molecular Function: protein serine/threonine kinase activity	GO:0004672), Molecular Function: ATP binding	GO:0005524), Biological Process: protein amino acid phosphorylation	GO:0006468) | IPR008271 Serine/threonine protein kinase, active site Molecular Function: protein serine/threonine kinase activity	GO:0004674), Biological Process: protein amino acid phosphorylation
ORTHOMCL1987	Minc02163	TK_sub5	K08252 receptor protein-tyrosine kinase [EC:2.7.10.1]	IPR013806 Kringle-like fold | NULL NULL
ORTHOMCL1987	Minc08604	TK_sub5	K08252 receptor protein-tyrosine kinase [EC:2.7.10.1]	NULL NULL	GO:0004713), Molecular Function: ATP binding	GO:0005524), Biological Process: protein amino acid phosphorylation	GO:0006468) | IPR017441 Protein kinase, ATP binding site Molecular Function: protein kinase activity	GO:0004672), Molecular Function: ATP binding
ORTHOMCL1987	Minc17946	TK_sub5	K08252 receptor protein-tyrosine kinase [EC:2.7.10.1]	IPR007110 Immunoglobulin-like | IPR000719 Protein kinase, core Molecular Function: protein kinase activity	GO:0007242), Biological Process: cyclic nucleotide biosynthetic process	GO:0009190), Molecular Function: phosphorus-oxygen lyase activity	GO:0016849) | IPR017442 Serine/threonine protein kinase-related Molecular Function: protein kinase activity	GO:0004672), Molecular Function: ATP binding
ORTHOMCL2004	Minc06280	CMGC_sub4	K08831 SFRS protein kinase [EC:2.7.11.1]	NULL NULL	GO:0004672), Molecular Function: ATP binding	GO:0005524), Biological Process: protein amino acid phosphorylation	GO:0006468) | NULL NULL
ORTHOMCL2004	Minc12621	CMGC_sub2	K08831 SFRS protein kinase [EC:2.7.11.1]	IPR005479 Carbamoyl phosphate synthetase, large subunit, ATP-binding Molecular Function: catalytic activity	GO:0004672), Molecular Function: ATP binding	GO:0005524), Biological Process: protein amino acid phosphorylation	GO:0006468) | IPR002110 Ankyrin | IPR002110 Ankyrin | IPR002110 Ankyrin | IPR011009 Protein kinase-like | IPR002290 Serine/threonine protein kinase Molecular Function: protein serine/threonine kinase activity	GO:0004674), Molecular Function: ATP binding
ORTHOMCL2083	Minc04069	CMGC_sub1	K03097 casein kinase 2, alpha polypeptide [EC:2.7.11.1]	IPR011009 Protein kinase-like | IPR017442 Serine/threonine protein kinase-related Molecular Function: protein kinase activity
ORTHOMCL2103	Minc09327	AGC_sub4	K04456 RAC serine/threonine-protein kinase [EC:2.7.11.1]	IPR017441 Protein kinase, ATP binding site Molecular Function: protein kinase activity	GO:0004674), Molecular Function: ATP binding	GO:0005524), Biological Process: protein amino acid phosphorylation	GO:0006468) | IPR001245 Tyrosine protein kinase Molecular Function: protein tyrosine kinase activity	GO:0004713), Molecular Function: ATP binding
ORTHOMCL2103	Minc16984	AGC_sub4	K04456 RAC serine/threonine-protein kinase [EC:2.7.11.1]	IPR017892 Protein kinase, C-terminal Molecular Function: protein serine/threonine kinase activity	GO:0004672), Molecular Function: ATP binding	GO:0005524), Biological Process: protein amino acid phosphorylation	GO:0006468) | IPR011009 Protein kinase-like | NULL NULL
ORTHOMCL2320	Minc17985	CMGC_sub3	K02087 cyclin-dependent kinase 1 [EC:2.7.11.22]	NULL NULL	GO:0004672), Molecular Function: ATP binding	GO:0005524), Biological Process: protein amino acid phosphorylation	GO:0006468) | NULL NULL
ORTHOMCL2334	Minc00611	AGC_sub5	K06069 atypical protein kinase C [EC:2.7.11.13]	IPR020454 Diacylglycerol/phorbol-ester binding | IPR020454 Diacylglycerol/phorbol-ester binding | IPR020454 Diacylglycerol/phorbol-ester binding | IPR020454 Diacylglycerol/phorbol-ester binding | IPR017441 Protein kinase, ATP binding site Molecular Function: protein kinase activity	GO:0004623), Molecular Function: calcium ion binding	GO:0005509), Biological Process: lipid catabolic process	GO:0016042) | IPR002290 Serine/threonine protein kinase Molecular Function: protein serine/threonine kinase activity	GO:0004674), Molecular Function: ATP binding
ORTHOMCL2334	Minc03777	AGC_sub5	K06069 atypical protein kinase C [EC:2.7.11.13]	NULL NULL
ORTHOMCL2481	Minc17804	CMGC_sub3	K08827 pre-mRNA-processing factor 4 [EC:2.7.11.1]	IPR000719 Protein kinase, core Molecular Function: protein kinase activity	GO:0004672), Molecular Function: ATP binding	GO:0005524), Biological Process: protein amino acid phosphorylation	GO:0006468) | IPR000095 PAK-box/P21-Rho-binding | IPR008271 Serine/threonine protein kinase, active site Molecular Function: protein serine/threonine kinase activity	GO:0004674), Biological Process: protein amino acid phosphorylation
ORTHOMCL2481	Minc17805	CMGC_sub3	K08827 pre-mRNA-processing factor 4 [EC:2.7.11.1]	IPR000719 Protein kinase, core Molecular Function: protein kinase activity	GO:0004672), Molecular Function: ATP binding	GO:0005524), Biological Process: protein amino acid phosphorylation	GO:0006468) | IPR000095 PAK-box/P21-Rho-binding | NULL NULL
ORTHOMCL2511	Minc08973	CMGC_sub1	K02202 cyclin-dependent kinase 7 [EC:2.7.11.22]	NULL NULL
ORTHOMCL2618	Minc07852	CMGC_sub2	K08826 homeodomain interacting protein kinase [EC:2.7.11.1]	IPR000719 Protein kinase, core Molecular Function: protein kinase activity
ORTHOMCL2700	Minc12074	AGC_sub4	K06071 protein kinase N [EC:2.7.11.13]	NULL NULL
ORTHOMCL2752	Minc04376a	AGC_sub2	K08790 serine/threonine kinase 38 [EC:2.7.11.1]	IPR000961 AGC-kinase, C-terminal Molecular Function: protein serine/threonine kinase activity	GO:0004672), Molecular Function: ATP binding	GO:0005524), Biological Process: protein amino acid phosphorylation	GO:0006468) | NULL NULL
ORTHOMCL2820	Minc01370	CMGC_sub1	K02091 cyclin-dependent kinase 6 [EC:2.7.11.22]	IPR000719 Protein kinase, core Molecular Function: protein kinase activity	GO:0004674), Molecular Function: ATP binding	GO:0005524) | IPR018934 RIO-like kinase Molecular Function: catalytic activity	GO:0003824), Molecular Function: ATP binding	GO:0005524) | NULL NULL
ORTHOMCL2820	Minc04359	CMGC_sub1	K02091 cyclin-dependent kinase 6 [EC:2.7.11.22]	IPR002290 Serine/threonine protein kinase Molecular Function: protein serine/threonine kinase activity	GO:0004674), Molecular Function: ATP binding	GO:0005524) | NULL NULL
ORTHOMCL2842	Minc03164	CAMK_sub4	K08807 proto-oncogene serine/threonine-protein kinase Pim-3 [EC:2.7.11.1]	IPR000719 Protein kinase, core Molecular Function: protein kinase activity	GO:0004674), Molecular Function: ATP binding	GO:0005524) | IPR011009 Protein kinase-like | IPR018935 RIO kinase, conserved site Molecular Function: protein serine/threonine kinase activity	GO:0004674), Molecular Function: ATP binding	GO:0005524) | NULL NULL
ORTHOMCL2842	Minc03192	AGC_sub4	K08807 proto-oncogene serine/threonine-protein kinase Pim-3 [EC:2.7.11.1]	IPR011009 Protein kinase-like | IPR011009 Protein kinase-like | NULL NULL
ORTHOMCL2853	Minc05214	TK_sub5	K08253 non-specific protein-tyrosine kinase [EC:2.7.10.2]	IPR000980 SH2 motif Molecular Function: protein binding
ORTHOMCL2853	Minc14636	TK_sub5	K08253 non-specific protein-tyrosine kinase [EC:2.7.10.2]	IPR000980 SH2 motif Molecular Function: protein binding	GO:0004672), Molecular Function: ATP binding	GO:0005524), Biological Process: protein amino acid phosphorylation	GO:0006468) | IPR000001 Kringle | IPR020067 Frizzled-like domain | NULL NULL
ORTHOMCL2891	Minc07540	AGC_sub1	K07376 protein kinase, cGMP-dependent [EC:2.7.11.12]	IPR008271 Serine/threonine protein kinase, active site Molecular Function: protein serine/threonine kinase activity
ORTHOMCL2937	Minc07847	STE_sub1	K04433 mitogen-activated protein kinase kinase 6 [EC:2.7.12.2]	IPR000719 Protein kinase, core Molecular Function: protein kinase activity	GO:0003824), Molecular Function: ATP binding	GO:0005524), Biological Process: metabolic process	GO:0008152) | IPR008271 Serine/threonine protein kinase, active site Molecular Function: protein serine/threonine kinase activity	GO:0004674), Biological Process: protein amino acid phosphorylation
ORTHOMCL2937	Minc15082	STE_sub1	K04433 mitogen-activated protein kinase kinase 6 [EC:2.7.12.2]	IPR002290 Serine/threonine protein kinase Molecular Function: protein serine/threonine kinase activity	GO:0004672), Molecular Function: ATP binding	GO:0005524), Biological Process: protein amino acid phosphorylation	GO:0006468) | NULL NULL
ORTHOMCL2944	Minc10080	TKL_sub5	K02644 pole hole	IPR002290 Serine/threonine protein kinase Molecular Function: protein serine/threonine kinase activity	GO:0004672), Molecular Function: ATP binding	GO:0005524), Biological Process: protein amino acid phosphorylation	GO:0006468) | NULL NULL
ORTHOMCL2944	Minc17049	TKL_sub5	K02644 pole hole	IPR000719 Protein kinase, core Molecular Function: protein kinase activity	GO:0004674), Molecular Function: ATP binding	GO:0005524), Biological Process: protein amino acid phosphorylation	GO:0006468) | IPR017442 Serine/threonine protein kinase-related Molecular Function: protein kinase activity	GO:0004672), Molecular Function: ATP binding
ORTHOMCL2975	Minc14890	CAMK_sub1	K08802 SNF related kinase [EC:2.7.11.1]	IPR002290 Serine/threonine protein kinase Molecular Function: protein serine/threonine kinase activity
ORTHOMCL2975	Minc14891b	CAMK_sub1	K08802 SNF related kinase [EC:2.7.11.1]	IPR002290 Serine/threonine protein kinase Molecular Function: protein serine/threonine kinase activity	GO:0004672), Molecular Function: ATP binding	GO:0005524), Biological Process: protein amino acid phosphorylation	GO:0006468) | IPR002219 Protein kinase C-like, phorbol ester/diacylglycerol binding Biological Process: intracellular signaling cascade	GO:0007242) | NULL NULL
ORTHOMCL3065	Minc03671	CAMK_sub2	K08864 tousled-like kinase [EC:2.7.11.1]	NULL NULL
ORTHOMCL3065	Minc08395	CAMK_sub2	K08864 tousled-like kinase [EC:2.7.11.1]	IPR011009 Protein kinase-like | IPR017442 Serine/threonine protein kinase-related Molecular Function: protein kinase activity	GO:0004672), Molecular Function: ATP binding	GO:0005524), Biological Process: protein amino acid phosphorylation	GO:0006468) | NULL NULL
ORTHOMCL3072	Minc03854	CMGC_sub1	K08819 Cdc2-related kinase, arginine/serine-rich [EC:2.7.11.22]	IPR017442 Serine/threonine protein kinase-related Molecular Function: protein kinase activity	GO:0004672), Molecular Function: ATP binding	GO:0005524), Biological Process: protein amino acid phosphorylation	GO:0006468) | NULL NULL
ORTHOMCL3085	Minc04425	STE_sub3	K08271 protein kinase LYK5	NULL NULL
ORTHOMCL3085	Minc13682	STE_sub3	K08271 protein kinase LYK5	IPR017442 Serine/threonine protein kinase-related Molecular Function: protein kinase activity	GO:0004672), Molecular Function: ATP binding	GO:0005524), Biological Process: protein amino acid phosphorylation	GO:0006468) | NULL NULL
ORTHOMCL3132	Minc05202	STE_sub3	K04368 mitogen-activated protein kinase kinase 1 [EC:2.7.12.2]	IPR017442 Serine/threonine protein kinase-related Molecular Function: protein kinase activity
ORTHOMCL3149	Minc11010	RIO_trimmed	K07178 RIO kinase 1 [EC:2.7.11.1]	IPR000687 RIO kinase Molecular Function: protein serine/threonine kinase activity	GO:0004674), Molecular Function: ATP binding	GO:0005524), Biological Process: protein amino acid phosphorylation	GO:0006468) | IPR002290 Serine/threonine protein kinase Molecular Function: protein serine/threonine kinase activity	GO:0004674), Molecular Function: ATP binding
ORTHOMCL3263	Minc15324a	CAMK_sub1	K04372 MAP kinase interacting serine/threonine kinase [EC:2.7.11.1]	IPR011009 Protein kinase-like | NULL NULL	GO:0004672), Molecular Function: ATP binding	GO:0005524), Biological Process: protein amino acid phosphorylation	GO:0006468) | IPR011009 Protein kinase-like | IPR002290 Serine/threonine protein kinase Molecular Function: protein serine/threonine kinase activity	GO:0004674), Molecular Function: ATP binding
ORTHOMCL3263	Minc17753	CAMK_sub1	K04372 MAP kinase interacting serine/threonine kinase [EC:2.7.11.1]	NULL NULL	GO:0004674), Molecular Function: ATP binding	GO:0005524), Biological Process: protein amino acid phosphorylation	GO:0006468) | IPR001245 Tyrosine protein kinase Molecular Function: protein tyrosine kinase activity	GO:0004713), Molecular Function: ATP binding
ORTHOMCL3277	Minc03081	TKL_sub5	K04670 activin receptor, type II [EC:2.7.11.30]	IPR000333 Activin type II receptor Molecular Function: receptor signaling protein serine/threonine kinase activity	GO:0004672), Molecular Function: ATP binding	GO:0005524), Biological Process: protein amino acid phosphorylation	GO:0006468) | NULL NULL
ORTHOMCL3277	Minc05629	TKL_sub5	K04670 activin receptor, type II [EC:2.7.11.30]	NULL NULL
ORTHOMCL3554	Minc00909	AGC_sub5	K08286 protein-serine/threonine kinase [EC:2.7.11.-]	IPR008271 Serine/threonine protein kinase, active site Molecular Function: protein serine/threonine kinase activity	GO:0005515) | IPR001452 Src homology-3 domain | IPR001245 Tyrosine protein kinase Molecular Function: protein tyrosine kinase activity	GO:0004713), Molecular Function: ATP binding	GO:0005524), Biological Process: protein amino acid phosphorylation	GO:0006468) | IPR000980 SH2 motif Molecular Function: protein binding
ORTHOMCL3616	Minc12540	TKL_sub5	K04673 bone morphogenetic protein receptor, type I [EC:2.7.11.30]	IPR017442 Serine/threonine protein kinase-related Molecular Function: protein kinase activity	GO:0005515) | IPR000980 SH2 motif Molecular Function: protein binding	GO:0005515) | IPR000980 SH2 motif Molecular Function: protein binding	GO:0005515) | IPR000980 SH2 motif Molecular Function: protein binding	GO:0005515) | IPR000980 SH2 motif Molecular Function: protein binding
ORTHOMCL3708	Minc10723	STE_sub4	K08282 non-specific serine/threonine protein kinase [EC:2.7.11.1]	IPR000719 Protein kinase, core Molecular Function: protein kinase activity	GO:0004674), Biological Process: protein amino acid phosphorylation	GO:0006468) | IPR017441 Protein kinase, ATP binding site Molecular Function: protein kinase activity	GO:0004672), Molecular Function: ATP binding	GO:0005524), Biological Process: protein amino acid phosphorylation
ORTHOMCL3822	Minc08494	TK_sub2	K08252 receptor protein-tyrosine kinase [EC:2.7.10.1]	IPR002290 Serine/threonine protein kinase Molecular Function: protein serine/threonine kinase activity	GO:0004672), Molecular Function: ATP binding	GO:0005524), Biological Process: protein amino acid phosphorylation	GO:0006468) | IPR017442 Serine/threonine protein kinase-related Molecular Function: protein kinase activity	GO:0004672), Molecular Function: ATP binding
ORTHOMCL3822	Minc12835	TK_sub2	K08252 receptor protein-tyrosine kinase [EC:2.7.10.1]	NULL NULL	GO:0004674), Molecular Function: ATP binding	GO:0005524), Biological Process: protein amino acid phosphorylation	GO:0006468) | IPR001245 Tyrosine protein kinase Molecular Function: protein tyrosine kinase activity	GO:0004713), Molecular Function: ATP binding
ORTHOMCL3881	Minc01112	TKL_sub5	K08845 A-Raf proto-oncogene serine/threonine-protein kinase [EC:2.7.11.1]	NULL NULL	GO:0004674), Molecular Function: ATP binding	GO:0005524), Biological Process: protein amino acid phosphorylation	GO:0006468) | IPR001245 Tyrosine protein kinase Molecular Function: protein tyrosine kinase activity	GO:0004713), Molecular Function: ATP binding
ORTHOMCL3897	Minc18049	AGC_sub4	K04373 p90 ribosomal S6 kinase [EC:2.7.11.1]	NULL NULL	GO:0004672), Molecular Function: ATP binding	GO:0005524), Biological Process: protein amino acid phosphorylation	GO:0006468) | IPR003116 Raf-like Ras-binding Molecular Function: receptor signaling protein activity	GO:0005057), Biological Process: signal transduction
ORTHOMCL4016	Minc01634a	STE_sub1	K08286 protein-serine/threonine kinase [EC:2.7.11.-]	NULL NULL	GO:0004674), Molecular Function: ATP binding	GO:0005524), Biological Process: protein amino acid phosphorylation	GO:0006468) | IPR008271 Serine/threonine protein kinase, active site Molecular Function: protein serine/threonine kinase activity	GO:0004674), Biological Process: protein amino acid phosphorylation
ORTHOMCL4016	Minc03030	STE_sub1	K08286 protein-serine/threonine kinase [EC:2.7.11.-]	NULL NULL	GO:0004674), Molecular Function: ATP binding	GO:0005524), Biological Process: protein amino acid phosphorylation	GO:0006468) | IPR008271 Serine/threonine protein kinase, active site Molecular Function: protein serine/threonine kinase activity	GO:0004674), Biological Process: protein amino acid phosphorylation
ORTHOMCL410	Minc11064	CK1_sub1	K08815 tau tubulin kinase [EC:2.7.11.26]	IPR002290 Serine/threonine protein kinase Molecular Function: protein serine/threonine kinase activity
ORTHOMCL4143	Minc04931a	CMGC_sub2	K08825 dual-specificity tyrosine-	Y)-phosphorylation regulated kinase [EC:2.7.12.1]	GO:0004672), Molecular Function: ATP binding	GO:0005524), Biological Process: protein amino acid phosphorylation	GO:0006468) | NULL NULL
ORTHOMCL4169	Minc16587	CMGC_sub2	K08825 dual-specificity tyrosine-	Y)-phosphorylation regulated kinase [EC:2.7.12.1]	GO:0004672), Molecular Function: ATP binding	GO:0005524), Biological Process: protein amino acid phosphorylation	GO:0006468) | IPR008271 Serine/threonine protein kinase, active site Molecular Function: protein serine/threonine kinase activity	GO:0004674), Biological Process: protein amino acid phosphorylation
ORTHOMCL4198	Minc15461	CAMK_sub4	K00907 myosin-light-chain kinase [EC:2.7.11.18]	IPR013098 Immunoglobulin I-set | IPR013098 Immunoglobulin I-set | IPR017442 Serine/threonine protein kinase-related Molecular Function: protein kinase activity
ORTHOMCL4217	Minc14127	CMGC_sub2	K04440 c-Jun N-terminal kinase [EC:2.7.11.24]	NULL NULL	GO:0004672), Molecular Function: ATP binding	GO:0005524), Biological Process: protein amino acid phosphorylation	GO:0006468) | IPR017442 Serine/threonine protein kinase-related Molecular Function: protein kinase activity	GO:0004672), Molecular Function: ATP binding
ORTHOMCL4408	Minc03013	TK_sub4	K04361 epidermal growth factor receptor [EC:2.7.10.1]	IPR001245 Tyrosine protein kinase Molecular Function: protein tyrosine kinase activity	GO:0004672), Molecular Function: ATP binding	GO:0005524), Biological Process: protein amino acid phosphorylation	GO:0006468) | IPR000719 Protein kinase, core Molecular Function: protein kinase activity	GO:0004672), Molecular Function: ATP binding
ORTHOMCL4425	Minc16458	TKL_sub4	K08875 nuclear receptor-binding protein	NULL NULL	GO:0004674), Molecular Function: ATP binding	GO:0005524) | NULL NULL
ORTHOMCL4442	Minc02717	CAMK_sub4	K07298 serine/threonine-protein kinase 11 [EC:2.7.11.9]	IPR011009 Protein kinase-like | IPR017442 Serine/threonine protein kinase-related Molecular Function: protein kinase activity
ORTHOMCL4468	Minc13814	TK_sub2	K05088 proto-oncogene tyrosine-protein kinase ROS [EC:2.7.10.1]	NULL NULL
ORTHOMCL4547	Minc01235	TK_sub2	K05728 c-src tyrosine kinase [EC:2.7.10.2]	NULL NULL	GO:0004702), Molecular Function: ATP binding	GO:0005524), Biological Process: transmembrane receptor protein serine/threonine kinase signaling pathway	GO:0007178), Cellular Component: membrane	GO:0016020) | IPR000333 Activin type II receptor Molecular Function: receptor signaling protein serine/threonine kinase activity
ORTHOMCL486	Minc03915b	AGC_sub4	K06276 3-phosphoinositide dependent protein kinase-1 [EC:2.7.11.1]	NULL NULL
ORTHOMCL486	Minc06565	AGC_sub4	K06276 3-phosphoinositide dependent protein kinase-1 [EC:2.7.11.1]	IPR000719 Protein kinase, core Molecular Function: protein kinase activity	GO:0004674), Biological Process: protein amino acid phosphorylation	GO:0006468) | IPR017441 Protein kinase, ATP binding site Molecular Function: protein kinase activity	GO:0004672), Molecular Function: ATP binding	GO:0005524), Biological Process: protein amino acid phosphorylation
ORTHOMCL486	Minc06733	AGC_sub4	K06276 3-phosphoinositide dependent protein kinase-1 [EC:2.7.11.1]	NULL NULL	GO:0004672), Molecular Function: ATP binding	GO:0005524), Biological Process: protein amino acid phosphorylation	GO:0006468) | IPR000472 TGF-beta receptor/activin receptor, type I/II Molecular Function: transmembrane receptor protein serine/threonine kinase activity	GO:0004675), Molecular Function: transforming growth factor beta receptor activity
ORTHOMCL5564	Minc16584	CAMK_sub7	K08799 maternal embryonic leucine zipper kinase [EC:2.7.11.1]	IPR002290 Serine/threonine protein kinase Molecular Function: protein serine/threonine kinase activity	GO:0004672), Molecular Function: ATP binding	GO:0005524), Biological Process: protein amino acid phosphorylation	GO:0006468) | IPR017441 Protein kinase, ATP binding site Molecular Function: protein kinase activity	GO:0004672), Molecular Function: ATP binding
ORTHOMCL557	Minc01265a	AGC_sub2	K04345 protein kinase A [EC:2.7.11.11]	NULL NULL	GO:0004674), Molecular Function: ATP binding	GO:0005524), Biological Process: protein amino acid phosphorylation	GO:0006468) | IPR001245 Tyrosine protein kinase Molecular Function: protein tyrosine kinase activity	GO:0004713), Molecular Function: ATP binding
ORTHOMCL557	Minc04140	AGC_sub2	K04345 protein kinase A [EC:2.7.11.11]	IPR000961 AGC-kinase, C-terminal Molecular Function: protein serine/threonine kinase activity
ORTHOMCL590	Minc13804	CK1_sub2	K08957 casein kinase 1, alpha [EC:2.7.11.1]	NULL NULL
ORTHOMCL590	Minc16542	CK1_sub2	K08957 casein kinase 1, alpha [EC:2.7.11.1]	IPR000719 Protein kinase, core Molecular Function: protein kinase activity
ORTHOMCL650	Minc07273	CMGC_sub2	K02449 cyclin-dependent kinase 10 [EC:2.7.11.22]	IPR008271 Serine/threonine protein kinase, active site Molecular Function: protein serine/threonine kinase activity
ORTHOMCL650	Minc13672	CMGC_sub2	K02449 cyclin-dependent kinase 10 [EC:2.7.11.22]	IPR002290 Serine/threonine protein kinase Molecular Function: protein serine/threonine kinase activity
ORTHOMCL728	Minc00318	AGC_sub2	K04688 p70 ribosomal S6 kinase [EC:2.7.11.1]	IPR017892 Protein kinase, C-terminal Molecular Function: protein serine/threonine kinase activity	IPR000719 Protein kinase, core Molecular Function: protein kinase activity	GO:0004672), Molecular Function: ATP binding	GO:0005524), Biological Process: protein amino acid phosphorylation	GO:0006468) | NULL NULL
ORTHOMCL728	Minc15404	AGC_sub2	K08792 serum/glucocorticoid regulated kinase [EC:2.7.11.1]	NULL NULL	IPR002290 Serine/threonine protein kinase Molecular Function: protein serine/threonine kinase activity	GO:0004674), Molecular Function: ATP binding	GO:0005524), Biological Process: protein amino acid phosphorylation	GO:0006468) | IPR001245 Tyrosine protein kinase Molecular Function: protein tyrosine kinase activity
ORTHOMCL832	Minc00610	STE_sub1	K04426 mitogen-activated protein kinase kinase kinase 5 [EC:2.7.11.25]	IPR008271 Serine/threonine protein kinase, active site Molecular Function: protein serine/threonine kinase activity	GO:0004672), Molecular Function: ATP binding	GO:0005524), Biological Process: protein amino acid phosphorylation	GO:0006468) | IPR003598 Immunoglobulin subtype 2 | IPR003599 Immunoglobulin subtype | IPR003599 Immunoglobulin subtype | IPR002290 Serine/threonine protein kinase Molecular Function: protein serine/threonine kinase activity	GO:0004674), Molecular Function: ATP binding
ORTHOMCL832	Minc03778	STE_sub1	K04426 mitogen-activated protein kinase kinase kinase 5 [EC:2.7.11.25]	NULL NULL
ORTHOMCL912	Minc06514	CAMK_sub5	K08853 AP2-associated kinase [EC:2.7.11.1]	NULL NULL	GO:0004713), Molecular Function: ATP binding	GO:0005524), Biological Process: protein amino acid phosphorylation	GO:0006468) | IPR000494 EGF receptor, L domain Cellular Component: membrane	GO:0016020) | IPR006211 Furin-like cysteine rich region Molecular Function: transmembrane receptor protein tyrosine kinase activity
ORTHOMCL912	Minc18717	CAMK_sub7	K08853 AP2-associated kinase [EC:2.7.11.1]	IPR011009 Protein kinase-like | IPR002290 Serine/threonine protein kinase Molecular Function: protein serine/threonine kinase activity
ORTHOMCL939	Minc09572	CMGC_sub2	K04371 extracellular signal-regulated kinase 1/2 [EC:2.7.11.24]	NULL NULL	GO:0004672), Molecular Function: ATP binding	GO:0005524), Biological Process: protein amino acid phosphorylation	GO:0006468) | NULL NULL
ORTHOMCL939	Minc11456	CMGC_sub2	K04371 extracellular signal-regulated kinase 1/2 [EC:2.7.11.24]	IPR008349 ERK1/2 MAP kinase Molecular Function: MAP kinase activity
ORTHOMCL939	Minc19094	CMGC_sub2	K04371 extracellular signal-regulated kinase 1/2 [EC:2.7.11.24]	IPR000719 Protein kinase, core Molecular Function: protein kinase activity
