# Supplementary material for: Using Existing Drugs as Leads for Broad Spectrum Anthelmintics Targeting Protein Kinases
Source: PLoS Pathog. 2013 Feb 14;9(2):e1003149. doi: 10.1371/journal.ppat.1003149 (PMC3573124; doi:10.1371/journal.ppat.1003149)
Supplement: Table S3 — The T. spiralis kinases in the minimal pan-phylum containing the 68 orthologous groups. Multiple T. spiralis proteins exist in some orthologous groups. The KO and GO ids to which the protein was mapped are also listed. (XLSX) [file ppat.1003149.s012.xlsx]

## Sheet: S3_Minimal_Kinome_Ts
Supplemental Table 3. The minimal pan-phylum containing the 68 orthologous groups. Multiple T. spiralis proteins exist in some orthologous groups. The KO and GO ids to which the protein was mapped are also listed.
OrthoMCLGroup	ProteinName	Kinase sub	KO	GO
ORTHOMCL1103	TS_TRISPI_Contig1.a.SNAP.133	CAMK_sub4	K06631 polo-like kinase 1 [EC:2.7.11.21]	NULL NULL
ORTHOMCL1218	TS_TRISPI_Contig1.d.FG.13	CAMK_sub4	K08794 calcium/calmodulin-dependent protein kinase I [EC:2.7.11.17]	IPR017442 Serine/threonine protein kinase-related Molecular Function: protein kinase activity	GO:0004672), Molecular Function: ATP binding	GO:0005524), Biological Process: protein amino acid phosphorylation
ORTHOMCL1244	TS_TRISPI_Contig4.b.EN.1270	CK1_sub2	K08958 casein kinase 1, gamma [EC:2.7.11.1]	NULL NULL			GO:0006468) | IPR000719 Protein kinase, core Molecular Function: protein kinase activity
ORTHOMCL1250	TS_TRISPI_Contig8.b.EN.1508	CAMK_sub3	K08796 BR serine/threonine kinase [EC:2.7.11.1]	IPR000719 Protein kinase, core Molecular Function: protein kinase activity	GO:0004672), Molecular Function: ATP binding	GO:0005524), Biological Process: protein amino acid phosphorylation
ORTHOMCL1256	TS_TRISPI_Contig2.a.SNAP.101	CMGC_sub3	K08820 PCTAIRE protein kinase [EC:2.7.11.22]	NULL NULL			GO:0006468) | NULL NULL
ORTHOMCL1321	TS_TRISPI_Contig14.EN.1307	CAMK_sub7	K07198 5'-AMP-activated protein kinase, catalytic alpha subunit [EC:2.7.11.11]	IPR011009 Protein kinase-like | IPR017442 Serine/threonine protein kinase-related Molecular Function: protein kinase activity	GO:0004672), Molecular Function: ATP binding	GO:0005524), Biological Process: protein amino acid phosphorylation
ORTHOMCL1507	TS_TRISPI_Contig46.SNAP.13	TK_sub3	K05087 insulin-like growth factor 1 receptor [EC:2.7.10.1]	IPR008957 Fibronectin, type III-like fold | IPR008957 Fibronectin, type III-like fold | IPR008957 Fibronectin, type III-like fold | IPR009030 Growth factor, receptor | NULL NULL			GO:0006468) | NULL NULL
ORTHOMCL1507	TS_TRISPI_Contig7.b.EN.1240	TK_sub2	K04527 insulin receptor [EC:2.7.10.1]	NULL NULL
ORTHOMCL1682	TS_TRISPI_Contig4.b.SNAP.218	RGC_sub1	K01769 guanylate cyclase [EC:4.6.1.2]	IPR001054 Adenylyl cyclase class-3/4/guanylyl cyclase Biological Process: intracellular signaling cascade	GO:0007242), Biological Process: cyclic nucleotide biosynthetic process	GO:0009190), Molecular Function: phosphorus-oxygen lyase activity
ORTHOMCL1702	TS_TRISPI_Contig9.b.FG.27	CMGC_sub3	K02211 cyclin-dependent kinase 9 [EC:2.7.11.22]	NULL NULL			GO:0016849) | NULL NULL
ORTHOMCL1702	TS_TRISPI_Contig9.b.FG.66	CMGC_sub3	K02211 cyclin-dependent kinase 9 [EC:2.7.11.22]	NULL NULL
ORTHOMCL1705	TS_TRISPI_Contig8.a.FG.95	TKL_sub4	K06272 integrin-linked kinase [EC:2.7.11.1]	IPR001245 Tyrosine protein kinase Molecular Function: protein tyrosine kinase activity	GO:0004713), Molecular Function: ATP binding	GO:0005524), Biological Process: protein amino acid phosphorylation
ORTHOMCL1705	TS_TRISPI_Contig8.a.SN.130	TKL_sub4	K06272 integrin-linked kinase [EC:2.7.11.1]	IPR001245 Tyrosine protein kinase Molecular Function: protein tyrosine kinase activity	GO:0004713), Molecular Function: ATP binding	GO:0005524), Biological Process: protein amino acid phosphorylation	GO:0006468) | IPR002290 Serine/threonine protein kinase Molecular Function: protein serine/threonine kinase activity
ORTHOMCL1728	TS_TRISPI_Contig7.a.SNAP.57	STE_sub1	K08867 WNK lysine deficient protein kinase [EC:2.7.11.1]	NULL NULL			GO:0006468) | IPR002110 Ankyrin | IPR002290 Serine/threonine protein kinase Molecular Function: protein serine/threonine kinase activity
ORTHOMCL1728	TS_TRISPI_Contig754.SN.2	NoHit		NULL NULL
ORTHOMCL1806	TS_TRISPI_Contig1.a.FG.133	CAMK_sub4	K08798 MAP/microtubule affinity-regulating kinase [EC:2.7.11.1]	IPR008271 Serine/threonine protein kinase, active site Molecular Function: protein serine/threonine kinase activity	GO:0004674), Biological Process: protein amino acid phosphorylation	GO:0006468) | IPR017441 Protein kinase, ATP binding site Molecular Function: protein kinase activity
ORTHOMCL1815	TS_TRISPI_Contig2.c.SNAP.286	CMGC_sub2	K08823 CDC-like kinase [EC:2.7.12.1]	NULL NULL			GO:0004672), Molecular Function: ATP binding
ORTHOMCL1860	TS_TRISPI_Contig9.b.SNAP.117	STE_sub1	K04409 p21-activated kinase 1 [EC:2.7.11.1]	NULL NULL
ORTHOMCL1944	TS_TRISPI_Contig0.c.SNAP.87	TK_sub5	K04362 fibroblast growth factor receptor 1 [EC:2.7.10.1]	IPR001245 Tyrosine protein kinase Molecular Function: protein tyrosine kinase activity	GO:0004713), Molecular Function: ATP binding	GO:0005524), Biological Process: protein amino acid phosphorylation
ORTHOMCL1952	TS_TRISPI_Contig20.EN.1214	CAMK_sub5	K04444 mitogen-activated protein kinase-activated protein kinase 3 [EC:2.7.11.1]	NULL NULL			GO:0006468) | IPR001245 Tyrosine protein kinase Molecular Function: protein tyrosine kinase activity
ORTHOMCL1952	TS_TRISPI_Contig24.EN.1212	CAMK_sub5	K04444 mitogen-activated protein kinase-activated protein kinase 3 [EC:2.7.11.1]	IPR008271 Serine/threonine protein kinase, active site Molecular Function: protein serine/threonine kinase activity	GO:0004674), Biological Process: protein amino acid phosphorylation	GO:0006468) | IPR017441 Protein kinase, ATP binding site Molecular Function: protein kinase activity
ORTHOMCL1963	TS_TRISPI_Contig37.FG.1	RIO_trimmed	K08872 RIO kinase 3 [EC:2.7.11.1]	NULL NULL			GO:0004672), Molecular Function: ATP binding
ORTHOMCL1987	TS_TRISPI_Contig7.b.SNAP.130	TK_sub5	K05122 receptor tyrosine kinase-like orphan receptor 1 [EC:2.7.10.1]	NULL NULL
ORTHOMCL2004	TS_TRISPI_Contig11.a.SNAP.32	CMGC_sub4	K08831 SFRS protein kinase [EC:2.7.11.1]	IPR002290 Serine/threonine protein kinase Molecular Function: protein serine/threonine kinase activity	GO:0004674), Molecular Function: ATP binding	GO:0005524), Biological Process: protein amino acid phosphorylation
ORTHOMCL2083	TS_TRISPI_Contig0.a.SNAP.303	CMGC_sub1	K03097 casein kinase 2, alpha polypeptide [EC:2.7.11.1]	IPR002290 Serine/threonine protein kinase Molecular Function: protein serine/threonine kinase activity	GO:0004674), Molecular Function: ATP binding	GO:0005524), Biological Process: protein amino acid phosphorylation	GO:0006468) | IPR011009 Protein kinase-like | IPR008271 Serine/threonine protein kinase, active site Molecular Function: protein serine/threonine kinase activity
ORTHOMCL2103	TS_TRISPI_Contig1.a.SNAP.55	AGC_sub4	K04456 RAC serine/threonine-protein kinase [EC:2.7.11.1]	NULL NULL			GO:0006468) | IPR001245 Tyrosine protein kinase Molecular Function: protein tyrosine kinase activity
ORTHOMCL2320	TS_TRISPI_Contig34.EN.1065	CMGC_sub3	K02087 cyclin-dependent kinase 1 [EC:2.7.11.22]	IPR017442 Serine/threonine protein kinase-related Molecular Function: protein kinase activity	GO:0004672), Molecular Function: ATP binding	GO:0005524), Biological Process: protein amino acid phosphorylation
ORTHOMCL2334	TS_TRISPI_Contig31.SNAP.63	AGC_sub5	K06069 atypical protein kinase C [EC:2.7.11.13]	IPR008271 Serine/threonine protein kinase, active site Molecular Function: protein serine/threonine kinase activity	GO:0004674), Biological Process: protein amino acid phosphorylation	GO:0006468) | IPR017441 Protein kinase, ATP binding site Molecular Function: protein kinase activity	GO:0006468) | NULL NULL
ORTHOMCL2481	TS_TRISPI_Contig4.a.SNAP.143	CMGC_sub3	K08827 pre-mRNA-processing factor 4 [EC:2.7.11.1]	NULL NULL			GO:0004672), Molecular Function: ATP binding
ORTHOMCL2511	TS_TRISPI_Contig0.a.SNAP.383	CMGC_sub1	K02202 cyclin-dependent kinase 7 [EC:2.7.11.22]	IPR002290 Serine/threonine protein kinase Molecular Function: protein serine/threonine kinase activity	GO:0004674), Molecular Function: ATP binding	GO:0005524), Biological Process: protein amino acid phosphorylation
ORTHOMCL2618	TS_TRISPI_Contig8.b.SNAP.213	CMGC_sub1	K08826 homeodomain interacting protein kinase [EC:2.7.11.1]	IPR008271 Serine/threonine protein kinase, active site Molecular Function: protein serine/threonine kinase activity	GO:0004674), Biological Process: protein amino acid phosphorylation	GO:0006468) | IPR017441 Protein kinase, ATP binding site Molecular Function: protein kinase activity	GO:0006468) | IPR001245 Tyrosine protein kinase Molecular Function: protein tyrosine kinase activity
ORTHOMCL2700	TS_TRISPI_Contig2.b.FG.30	AGC_sub4	K06071 protein kinase N [EC:2.7.11.13]	IPR000961 AGC-kinase, C-terminal Molecular Function: protein serine/threonine kinase activity	GO:0004674), Molecular Function: ATP binding	GO:0005524), Biological Process: protein amino acid phosphorylation	GO:0004672), Molecular Function: ATP binding
ORTHOMCL2752	TS_TRISPI_Contig6.a.EN.1264	AGC_sub2	K08790 serine/threonine kinase 38 [EC:2.7.11.1]	IPR011009 Protein kinase-like | NULL NULL			GO:0006468) | IPR000719 Protein kinase, core Molecular Function: protein kinase activity
ORTHOMCL2820	TS_TRISPI_Contig0.c.SNAP.274	CMGC_sub2	K02089 cyclin-dependent kinase 4 [EC:2.7.11.22]	IPR000719 Protein kinase, core Molecular Function: protein kinase activity	GO:0004672), Molecular Function: ATP binding	GO:0005524), Biological Process: protein amino acid phosphorylation
ORTHOMCL2842	TS_TRISPI_Contig1.e.SNAP.124	CAMK_sub4	K08807 proto-oncogene serine/threonine-protein kinase Pim-3 [EC:2.7.11.1]	IPR017442 Serine/threonine protein kinase-related Molecular Function: protein kinase activity	GO:0004672), Molecular Function: ATP binding	GO:0005524), Biological Process: protein amino acid phosphorylation	GO:0006468) | IPR002290 Serine/threonine protein kinase Molecular Function: protein serine/threonine kinase activity
ORTHOMCL2853	TS_TRISPI_Contig37.FG.17	TK_sub2	K08253 non-specific protein-tyrosine kinase [EC:2.7.10.2]	NULL NULL			GO:0006468) | IPR008271 Serine/threonine protein kinase, active site Molecular Function: protein serine/threonine kinase activity
ORTHOMCL2891	TS_TRISPI_Contig1.a.SNAP.106	AGC_sub1	K07376 protein kinase, cGMP-dependent [EC:2.7.11.12]	IPR018490 Cyclic nucleotide-binding-like | IPR018490 Cyclic nucleotide-binding-like | IPR011009 Protein kinase-like | IPR000961 AGC-kinase, C-terminal Molecular Function: protein serine/threonine kinase activity	GO:0004674), Molecular Function: ATP binding	GO:0005524), Biological Process: protein amino acid phosphorylation
ORTHOMCL2937	TS_TRISPI_Contig0.j.FG.108	STE_sub1	K04433 mitogen-activated protein kinase kinase 6 [EC:2.7.12.2]	IPR000868 Isochorismatase-like Molecular Function: catalytic activity	GO:0003824), Biological Process: metabolic process	GO:0008152) | IPR011009 Protein kinase-like | NULL NULL	GO:0006468) | IPR000719 Protein kinase, core Molecular Function: protein kinase activity
ORTHOMCL2944	TS_TRISPI_Contig5.a.SNAP.92	TKL_sub5	K02644 pole hole	IPR017442 Serine/threonine protein kinase-related Molecular Function: protein kinase activity	GO:0004672), Molecular Function: ATP binding	GO:0005524), Biological Process: protein amino acid phosphorylation
ORTHOMCL2975	TS_TRISPI_Contig12.b.EN.1218	CAMK_sub1	K08802 SNF related kinase [EC:2.7.11.1]	IPR017442 Serine/threonine protein kinase-related Molecular Function: protein kinase activity	GO:0004672), Molecular Function: ATP binding	GO:0005524), Biological Process: protein amino acid phosphorylation	GO:0006468) | IPR002219 Protein kinase C-like, phorbol ester/diacylglycerol binding Biological Process: intracellular signaling cascade
ORTHOMCL3065	TS_TRISPI_Contig0.d.EN.1310	CAMK_sub7	K08864 tousled-like kinase [EC:2.7.11.1]	NULL NULL			GO:0006468) | IPR008271 Serine/threonine protein kinase, active site Molecular Function: protein serine/threonine kinase activity
ORTHOMCL3072	TS_TRISPI_Contig0.g.SNAP.179	CMGC_sub3	K08819 Cdc2-related kinase, arginine/serine-rich [EC:2.7.11.22]	IPR008271 Serine/threonine protein kinase, active site Molecular Function: protein serine/threonine kinase activity	GO:0004674), Biological Process: protein amino acid phosphorylation	GO:0006468) | IPR017441 Protein kinase, ATP binding site Molecular Function: protein kinase activity
ORTHOMCL3085	TS_TRISPI_Contig0.i.SNAP.172	STE_sub2	K08271 protein kinase LYK5	IPR002290 Serine/threonine protein kinase Molecular Function: protein serine/threonine kinase activity	GO:0004674), Molecular Function: ATP binding	GO:0005524), Biological Process: protein amino acid phosphorylation	GO:0004672), Molecular Function: ATP binding
ORTHOMCL3132	TS_TRISPI_Contig22.EN.1168	STE_sub2	K04368 mitogen-activated protein kinase kinase 1 [EC:2.7.12.2]	IPR002290 Serine/threonine protein kinase Molecular Function: protein serine/threonine kinase activity	GO:0004674), Molecular Function: ATP binding	GO:0005524), Biological Process: protein amino acid phosphorylation	GO:0006468) | IPR001245 Tyrosine protein kinase Molecular Function: protein tyrosine kinase activity
ORTHOMCL3149	TS_TRISPI_Contig12.a.SNAP.157	RIO_trimmed	K07178 RIO kinase 1 [EC:2.7.11.1]	IPR000687 RIO kinase Molecular Function: protein serine/threonine kinase activity	GO:0004674), Molecular Function: ATP binding	GO:0005524) | IPR011009 Protein kinase-like | NULL NULL	GO:0006468) | IPR001245 Tyrosine protein kinase Molecular Function: protein tyrosine kinase activity
ORTHOMCL3263	TS_TRISPI_Contig16.FG.71	CAMK_sub5	K04372 MAP kinase interacting serine/threonine kinase [EC:2.7.11.1]	IPR000719 Protein kinase, core Molecular Function: protein kinase activity	GO:0004672), Molecular Function: ATP binding	GO:0005524), Biological Process: protein amino acid phosphorylation
ORTHOMCL3277	TS_TRISPI_Contig6.b.SNAP.23	TKL_sub5	K04670 activin receptor, type II [EC:2.7.11.30]	IPR000719 Protein kinase, core Molecular Function: protein kinase activity	GO:0004672), Molecular Function: ATP binding	GO:0005524), Biological Process: protein amino acid phosphorylation	GO:0006468) | IPR008271 Serine/threonine protein kinase, active site Molecular Function: protein serine/threonine kinase activity
ORTHOMCL3554	TS_TRISPI_Contig5.b.SNAP.12	AGC_sub5	K08286 protein-serine/threonine kinase [EC:2.7.11.-]	IPR001180 Citron-like Molecular Function: small GTPase regulator activity	GO:0005083) | IPR002219 Protein kinase C-like, phorbol ester/diacylglycerol binding Biological Process: intracellular signaling cascade	GO:0007242) | IPR014930 Myotonic dystrophy protein kinase, coiled coil Molecular Function: protein serine/threonine kinase activity	GO:0006468) | NULL NULL
ORTHOMCL3616	TS_TRISPI_Contig2.b.FG.143	TKL_sub5	K04673 bone morphogenetic protein receptor, type I [EC:2.7.11.30]	IPR011009 Protein kinase-like | NULL NULL			GO:0004674), Molecular Function: ATP binding
ORTHOMCL3708	TS_TRISPI_Contig0.a.SNAP.365	STE_sub4	K08282 non-specific serine/threonine protein kinase [EC:2.7.11.1]	IPR002290 Serine/threonine protein kinase Molecular Function: protein serine/threonine kinase activity	GO:0004674), Molecular Function: ATP binding	GO:0005524), Biological Process: protein amino acid phosphorylation
ORTHOMCL3822	TS_TRISPI_Contig24.FG.68	TK_sub2	K08252 receptor protein-tyrosine kinase [EC:2.7.10.1]	IPR008266 Tyrosine protein kinase, active site Molecular Function: protein tyrosine kinase activity	GO:0004713), Molecular Function: ATP binding	GO:0005524), Biological Process: protein amino acid phosphorylation	GO:0006468) | IPR001245 Tyrosine protein kinase Molecular Function: protein tyrosine kinase activity
ORTHOMCL3881	TS_TRISPI_Contig12.a.FG.75	TKL_sub5	K04365 B-Raf proto-oncogene serine/threonine-protein kinase [EC:2.7.11.1]	IPR000719 Protein kinase, core Molecular Function: protein kinase activity	GO:0004672), Molecular Function: ATP binding	GO:0005524), Biological Process: protein amino acid phosphorylation	GO:0006468) | NULL NULL
ORTHOMCL3897	TS_TRISPI_Contig19.SNAP.167	AGC_sub4	K04373 p90 ribosomal S6 kinase [EC:2.7.11.1]	NULL NULL			GO:0006468) | IPR002219 Protein kinase C-like, phorbol ester/diacylglycerol binding Biological Process: intracellular signaling cascade
ORTHOMCL4016	TS_TRISPI_Contig11.a.SNAP.102	STE_sub1	K08286 protein-serine/threonine kinase [EC:2.7.11.-]	IPR017442 Serine/threonine protein kinase-related Molecular Function: protein kinase activity	GO:0004672), Molecular Function: ATP binding	GO:0005524), Biological Process: protein amino acid phosphorylation
ORTHOMCL410	TS_TRISPI_Contig0.c.SNAP.142	CK1_sub1	K08815 tau tubulin kinase [EC:2.7.11.26]	NULL NULL			GO:0006468) | IPR000095 PAK-box/P21-Rho-binding | IPR008271 Serine/threonine protein kinase, active site Molecular Function: protein serine/threonine kinase activity
ORTHOMCL410	TS_TRISPI_Contig0.g.FG.42	CK1_sub1	K08815 tau tubulin kinase [EC:2.7.11.26]	NULL NULL
ORTHOMCL410	TS_TRISPI_Contig0.i.SNAP.90	CK1_sub1	K08815 tau tubulin kinase [EC:2.7.11.26]	NULL NULL
ORTHOMCL410	TS_TRISPI_Contig2.c.FG.30	CK1_sub1	K08815 tau tubulin kinase [EC:2.7.11.26]	NULL NULL
ORTHOMCL410	TS_TRISPI_Contig6.b.SN.76	CK1_sub1	K08815 tau tubulin kinase [EC:2.7.11.26]	IPR011009 Protein kinase-like | NULL NULL
ORTHOMCL410	TS_TRISPI_Contig6.b.SNAP.179	CK1_sub1	K08815 tau tubulin kinase [EC:2.7.11.26]	IPR000719 Protein kinase, core Molecular Function: protein kinase activity	GO:0004672), Molecular Function: ATP binding	GO:0005524), Biological Process: protein amino acid phosphorylation	GO:0006468) | IPR011009 Protein kinase-like | IPR002290 Serine/threonine protein kinase Molecular Function: protein serine/threonine kinase activity
ORTHOMCL410	TS_TRISPI_Contig7.a.FG.111	NoHit	K01303 acylaminoacyl-peptidase [EC:3.4.19.1]	IPR001375 Peptidase S9, prolyl oligopeptidase, catalytic domain Biological Process: proteolysis	GO:0006508), Molecular Function: serine-type peptidase activity	GO:0008236) | NULL NULL
ORTHOMCL410	TS_TRISPI_Contig7.b.FG.79	CK1_sub1	K01303 acylaminoacyl-peptidase [EC:3.4.19.1]	IPR011009 Protein kinase-like | NULL NULL
ORTHOMCL4143	TS_TRISPI_Contig8.b.SNAP.278	CMGC_sub2	K08825 dual-specificity tyrosine-	Y)-phosphorylation regulated kinase [EC:2.7.12.1]	IPR017442 Serine/threonine protein kinase-related Molecular Function: protein kinase activity	GO:0004672), Molecular Function: ATP binding	GO:0005524), Biological Process: protein amino acid phosphorylation
ORTHOMCL4169	TS_TRISPI_Contig14.SNAP.174	CMGC_sub2	K08825 dual-specificity tyrosine-	Y)-phosphorylation regulated kinase [EC:2.7.12.1]	IPR008271 Serine/threonine protein kinase, active site Molecular Function: protein serine/threonine kinase activity	GO:0004674), Biological Process: protein amino acid phosphorylation	GO:0006468) | IPR017441 Protein kinase, ATP binding site Molecular Function: protein kinase activity
ORTHOMCL4198	TS_TRISPI_Contig1.e.SNAP.88	CAMK_sub4	K00907 myosin-light-chain kinase [EC:2.7.11.18]	IPR003962 Fibronectin, type III subdomain | IPR003962 Fibronectin, type III subdomain | IPR003962 Fibronectin, type III subdomain | IPR003962 Fibronectin, type III subdomain | NULL NULL
ORTHOMCL4217	TS_TRISPI_Contig5.a.SN.41	CMGC_sub1	K04440 c-Jun N-terminal kinase [EC:2.7.11.24]	IPR008351 JNK MAP kinase Molecular Function: MAP kinase activity	GO:0004707), Molecular Function: ATP binding	GO:0005524), Biological Process: protein amino acid phosphorylation	GO:0006468) | IPR008351 JNK MAP kinase Molecular Function: MAP kinase activity
ORTHOMCL4408	TS_TRISPI_Contig12.a.FG.94	TK_sub5	K05085 receptor tyrosine-protein kinase erbB-4 [EC:2.7.10.1]	IPR000719 Protein kinase, core Molecular Function: protein kinase activity	GO:0004672), Molecular Function: ATP binding	GO:0005524), Biological Process: protein amino acid phosphorylation	GO:0006468) | NULL NULL
ORTHOMCL4425	TS_TRISPI_Contig26.FG.26	TKL_sub4	K08875 nuclear receptor-binding protein	NULL NULL
ORTHOMCL4442	TS_TRISPI_Contig8.b.FG.61	CAMK_sub1	K07298 serine/threonine-protein kinase 11 [EC:2.7.11.9]	NULL NULL
ORTHOMCL4468	TS_TRISPI_Contig11.a.FG.34	TK_sub2	K05088 proto-oncogene tyrosine-protein kinase ROS [EC:2.7.10.1]	NULL NULL
ORTHOMCL4547	TS_TRISPI_Contig31.SNAP.76	TK_sub2	K05728 c-src tyrosine kinase [EC:2.7.10.2]	IPR017441 Protein kinase, ATP binding site Molecular Function: protein kinase activity	GO:0004672), Molecular Function: ATP binding	GO:0005524), Biological Process: protein amino acid phosphorylation	GO:0006468) | IPR000719 Protein kinase, core Molecular Function: protein kinase activity
ORTHOMCL486	TS_TRISPI_Contig27.SNAP.30	AGC_sub4	K06276 3-phosphoinositide dependent protein kinase-1 [EC:2.7.11.1]	IPR011993 Pleckstrin homology-type | NULL NULL
ORTHOMCL5564	TS_TRISPI_Contig1.e.EN.1326	CAMK_sub1	K08799 maternal embryonic leucine zipper kinase [EC:2.7.11.1]	IPR002290 Serine/threonine protein kinase Molecular Function: protein serine/threonine kinase activity	GO:0004674), Molecular Function: ATP binding	GO:0005524), Biological Process: protein amino acid phosphorylation	GO:0006468) | IPR001245 Tyrosine protein kinase Molecular Function: protein tyrosine kinase activity
ORTHOMCL557	TS_TRISPI_Contig1.e.SN.36	AGC_sub2	K04345 protein kinase A [EC:2.7.11.11]	IPR017442 Serine/threonine protein kinase-related Molecular Function: protein kinase activity	GO:0004672), Molecular Function: ATP binding	GO:0005524), Biological Process: protein amino acid phosphorylation	GO:0006468) | IPR008271 Serine/threonine protein kinase, active site Molecular Function: protein serine/threonine kinase activity
ORTHOMCL590	TS_TRISPI_Contig0.c.EN.1487	CK1_sub2	K08959 casein kinase 1, delta [EC:2.7.11.1]	IPR017442 Serine/threonine protein kinase-related Molecular Function: protein kinase activity	GO:0004672), Molecular Function: ATP binding	GO:0005524), Biological Process: protein amino acid phosphorylation	GO:0006468) | NULL NULL
ORTHOMCL590	TS_TRISPI_Contig23.EN.1181	CK1_sub2	K08957 casein kinase 1, alpha [EC:2.7.11.1]	NULL NULL
ORTHOMCL650	TS_TRISPI_Contig0.i.FG.98	CMGC_sub2	K02449 cyclin-dependent kinase 10 [EC:2.7.11.22]	IPR011009 Protein kinase-like | IPR000719 Protein kinase, core Molecular Function: protein kinase activity	GO:0004672), Molecular Function: ATP binding	GO:0005524), Biological Process: protein amino acid phosphorylation	GO:0006468) | IPR008271 Serine/threonine protein kinase, active site Molecular Function: protein serine/threonine kinase activity
ORTHOMCL650	TS_TRISPI_Contig24.SNAP.102	CMGC_sub2	K08818 cell division cycle 2-like [EC:2.7.11.22]	NULL NULL
ORTHOMCL728	TS_TRISPI_Contig6.a.EN.1391	AGC_sub2	K04688 p70 ribosomal S6 kinase [EC:2.7.11.1]	IPR011009 Protein kinase-like | NULL NULL
ORTHOMCL832	TS_TRISPI_Contig0.b.SNAP.78	STE_sub1	K04426 mitogen-activated protein kinase kinase kinase 5 [EC:2.7.11.25]	IPR001245 Tyrosine protein kinase Molecular Function: protein tyrosine kinase activity	GO:0004713), Molecular Function: ATP binding	GO:0005524), Biological Process: protein amino acid phosphorylation	GO:0006468) | IPR002290 Serine/threonine protein kinase Molecular Function: protein serine/threonine kinase activity
ORTHOMCL912	TS_TRISPI_Contig23.SNAP.93	CAMK_sub2	K08854 BMP2 inducible kinase [EC:2.7.11.1]	NULL NULL
ORTHOMCL939	TS_TRISPI_Contig0.g.SNAP.88	CMGC_sub1	K04371 extracellular signal-regulated kinase 1/2 [EC:2.7.11.24]	IPR000719 Protein kinase, core Molecular Function: protein kinase activity	GO:0004672), Molecular Function: ATP binding	GO:0005524), Biological Process: protein amino acid phosphorylation	GO:0006468) | IPR008271 Serine/threonine protein kinase, active site Molecular Function: protein serine/threonine kinase activity
