# Supplementary material for: Using Existing Drugs as Leads for Broad Spectrum Anthelmintics Targeting Protein Kinases
Source: PLoS Pathog. 2013 Feb 14;9(2):e1003149. doi: 10.1371/journal.ppat.1003149 (PMC3573124; doi:10.1371/journal.ppat.1003149)
Supplement: Table S4 — The C. elegans kinases in the minimal pan-phylum containing the 68 orthologous groups. Multiple C. elegans proteins exist in some orthologous groups. A description of the protein, the KO and GO ids to which the protein was mapped are also listed. Tissue expression as well as RNAi classification in C. elegans are also listed. (XLSX) [file ppat.1003149.s013.xlsx]

## Sheet: S4_Minimal PanPhylum Kinome_Ce
Supplemental Table 4. The minimal pan-phylum containing the 68 orthologous groups. Multiple C. elegans proteins exist in some orthologous groups. A description of the protein, the KO and GO ids to which the protein was mapped are also listed. Tissue expression as well as RNAi classification in C. elegans are also listed.
OrthoMCLGroup	ProteinName	Kinase Classification	Descripter	KO	GO	TissueExpression	RNAi
ORTHOMCL1507(7 genes,5 taxa)	Y55D5A.5	TK_sub2	NULL	NULL	NULL	[Chronogram1706] | [Expr4269] | [Expr7058] Larval Expression: intestine; Nervous System; head neurons; | [Expr7058] Adult Expression: intestine; Nervous System; head neurons;	Growth_Defect, Growth_DefectCMT, Growth_Defect, Growth_Defect, Growth_Defect, Movement_Defect,
ORTHOMCL4547(5 genes,5 taxa)	Y48G1C.2	TK_sub2		K05728 c-src tyrosine kinase [EC:2.7.10.2]	NULL NULL	[Expr2312] Signals were detected in some neurons (ASE, ADF, AVA, AUA, RMDV and BAG) in the head region, the anchor cell, the vulva, the cells around the anus, the body wall muscle, pharyngeal muscles in procorpus and metacorpus and distal tip cells of gonad.
ORTHOMCL486(12 genes,6 taxa)	H42K12.1b	AGC_sub4		K06276 3-phosphoinositide dependent protein kinase-1 [EC:2.7.11.1]	IPR017442 Serine/threonine protein kinase-related Molecular Function: protein kinase activity (GO:0004672), Molecular Function: ATP binding (GO:0005524), Biological Process: protein amino acid phosphorylation (GO:0006468) | NULL NULL	NULL	NULL
ORTHOMCL486(12 genes,6 taxa)	W04B5.5	AGC_sub4	protein kinase	K06276 3-phosphoinositide dependent protein kinase-1 [EC:2.7.11.1]	IPR002290 Serine/threonine protein kinase Molecular Function: protein serine/threonine kinase activity (GO:0004674), Molecular Function: ATP binding (GO:0005524), Biological Process: protein amino acid phosphorylation (GO:0006468) | NULL NULL	[Expr6832] Larval Expression: intestine; body wall muscle; Nervous System; head neurons; | [Expr6832] Adult Expression: intestine; body wall muscle; Nervous System; head neurons;	Embryonic_Lethal/Arrest, Embryonic_Lethal/ArrestCMT, Larval_Adult_Lethal_Arrest, Larval_Adult_Lethal_ArrestCMT, Sterility, SterilityCMT,
ORTHOMCL3072(6 genes,6 taxa)	B0285.1	CMGC_sub1	serine/threonine kinase (CDC2/CDKX subfamily)	K08819 Cdc2-related kinase, arginine/serine-rich [EC:2.7.11.22]	NULL NULL	[Chronogram501] | [Expr5038] Larval Expression: arcade cells; intestine; renal gland cells; hypodermis; Nervous System; head neurons; labial sensilla; unidentified cells in head; | [Expr5038] Adult Expression: arcade cells; intestine; renal gland cells; hypodermis; Nervous System; head neurons; labial sensilla; unidentified cells in head;	Growth_Defect, Growth_DefectCMT, Embryonic_Lethal/Arrest, Embryonic_Lethal/ArrestCMT, Larval_Adult_Lethal_Arrest, Larval_Adult_Lethal_ArrestCMT, Larval_Adult_Lethal_Arrest, Larval_Adult_Lethal_ArrestCMT, Larval_Adult_Lethal_Arrest, Larval_Adult_Lethal_ArrestCMT, Embryonic_Lethal/Arrest, Larval_Adult_Lethal_ArrestCMT, Morphology_Defect, Morphology_DefectCMT, Morphology_Defect, Movement_Defect, Ste…
ORTHOMCL2700(6 genes,6 taxa)	F46F6.2	AGC_sub4	Protein kinase C terminal domain	NULL	NULL	[Chronogram1838] | [Expr6091] Larval Expression: pharynx; intestine; Nervous System; ventral nerve cord; head neurons; | [Expr6091] Adult Expression: pharynx; intestine; Nervous System; ventral nerve cord; head neurons;
ORTHOMCL4425(5 genes,5 taxa)	H37N21.1	TKL_sub4	tyrosine-protein kinase	K08875 nuclear receptor-binding protein	IPR000719 Protein kinase, core Molecular Function: protein kinase activity (GO:0004672), Molecular Function: ATP binding (GO:0005524), Biological Process: protein amino acid phosphorylation (GO:0006468) | IPR001245 Tyrosine protein kinase Molecular Function: protein tyrosine kinase activity (GO:0004713), Molecular Function: ATP binding (GO:0005524), Biological Process: protein amino acid phosphor…	[Chronogram224] | [Expr6291] Larval Expression: pharynx; intestine; body wall muscle; seam cells; excretory gland cells; Nervous System; ventral nerve cord; head neurons; tail neurons; | [Expr6291] Adult Expression: pharynx; intestine; Reproductive System; uterine muscle; vulval muscle; spermatheca; body wall muscle; seam cells; excretory gland cells; Nervous System; ventral nerve cord; head neur…	Growth_Defect, Growth_DefectCMT, Vulval_Egg_Laying_Defect, Vulval_Egg_Laying_DefectCMT,
ORTHOMCL832(9 genes,6 taxa)	F59A6.1	STE_sub1	Protein kinase	K04426 mitogen-activated protein kinase kinase kinase 5 [EC:2.7.11.25]	IPR002290 Serine/threonine protein kinase Molecular Function: protein serine/threonine kinase activity (GO:0004674), Molecular Function: ATP binding (GO:0005524), Biological Process: protein amino acid phosphorylation (GO:0006468) | NULL NULL	[Chronogram667] | [Chronogram708] | [Expr894] Expressed in the intestine, hypodermis, rectal gland cells, and neurons, including both AWC neurons. | [Expr6260] Adult Expression: intestine; hypodermis; unidentified cells in head; unidentified cells in tail ;	Other,
ORTHOMCL1218(8 genes,6 taxa)	K07A9.2	CAMK_sub4	ser/thr protein kinase	K08794 calcium/calmodulin-dependent protein kinase I [EC:2.7.11.17]	IPR015734 Calcium/calmodulin-dependent protein kinase 1 | IPR002290 Serine/threonine protein kinase Molecular Function: protein serine/threonine kinase activity (GO:0004674), Molecular Function: ATP binding (GO:0005524), Biological Process: protein amino acid phosphorylation (GO:0006468) | NULL NULL	[Chronogram1401] | [Expr2230] | [Expr4300] Broadly expressed. | [Expr6342] Larval Expression: intestine; Nervous System; nerve ring; ventral nerve cord; head neurons; neurons along body; tail neurons; | [Expr6342] Adult Expression: intestine; Nervous System; nerve ring; ventral nerve cord; head neurons; neurons along body; tail neurons;
ORTHOMCL590(11 genes,6 taxa)	C03C10.1	CK1_sub2	casein Kinase I	K02218 casein kinase 1 [EC:2.7.11.1]	NULL NULL	[Chronogram833] | [Expr5122] Larval Expression: pharynx; intestine; anal depressor muscle; body wall muscle; hypodermis; Nervous System; nerve ring; ventral nerve cord; head neurons; tail neurons; unidentified cells; | [Expr5122] Adult Expression: pharynx; intestine; anal depressor muscle; Reproductive System; vulval muscle; spermatheca; body wall muscle; hypodermis; Nervous System; nerve ring; v…	Growth_Defect, Growth_DefectCMT, Embryonic_Lethal/Arrest, Embryonic_Lethal/ArrestCMT, Sterility, SterilityCMT, Embryonic_Lethal/Arrest, Embryonic_Lethal/Arrest, Embryonic_Lethal/Arrest,
ORTHOMCL590(11 genes,6 taxa)	F46F2.2c	CK1_sub2	casein kinase I (epsilon/delta)	K08959 casein kinase 1, delta [EC:2.7.11.1]	NULL NULL	NULL	NULL
ORTHOMCL728(10 genes,6 taxa)	W10G6.2b	AGC_sub2		K08792 serum/glucocorticoid regulated kinase [EC:2.7.11.1]	NULL NULL	NULL	NULL
ORTHOMCL728(10 genes,6 taxa)	Y47D3A.16	AGC_sub2	ribosomal protein S6 kinase	K04688 p70 ribosomal S6 kinase [EC:2.7.11.1]	NULL NULL	[Expr158] This expression pattern has two components. In embryos expression is seen in cells of the E-lineage from the 4E cell stage until after elongation. In larvae and adults, expression is seen in the pharynx and hypodermal cells throughout the worm.	Larval_Adult_Lethal_Arrest, Larval_Adult_Lethal_ArrestCMT, Larval_Adult_Lethal_Arrest, Larval_Adult_Lethal_ArrestCMT, Growth_Defect,
ORTHOMCL1963(7 genes,5 taxa)	ZK632.3	RIO_trimmed	Hypothetical protein 186 (T. acidophilum)	K08872 RIO kinase 3 [EC:2.7.11.1]	IPR000719 Protein kinase, core Molecular Function: protein kinase activity (GO:0004672), Molecular Function: ATP binding (GO:0005524), Biological Process: protein amino acid phosphorylation (GO:0006468) | IPR000687 RIO kinase Molecular Function: protein serine/threonine kinase activity (GO:0004674), Molecular Function: ATP binding (GO:0005524) | IPR011009 Protein kinase-like | IPR018935 RIO kinas…	[Chronogram542] | [Expr7229] Larval Expression: intestine; | [Expr7229] Adult Expression: intestine;
ORTHOMCL1103(8 genes,6 taxa)	Y71F9B.7	CAMK_sub4		K06631 polo-like kinase 1 [EC:2.7.11.21]	IPR015728 Polo-like kinase-related Molecular Function: ATP binding (GO:0005524), Biological Process: protein amino acid phosphorylation (GO:0006468), Molecular Function: polo kinase kinase activity (GO:0042801) | IPR002290 Serine/threonine protein kinase Molecular Function: protein serine/threonine kinase activity (GO:0004674), Molecular Function: ATP binding (GO:0005524), Biological Process: pro…	[Expr7874]
ORTHOMCL1103(8 genes,6 taxa)	C14B9.4b	CAMK_sub7		K06631 polo-like kinase 1 [EC:2.7.11.21]	NULL NULL	NULL	NULL
ORTHOMCL1103(8 genes,6 taxa)	F55G1.8	CAMK_sub7	protein kinase	K06631 polo-like kinase 1 [EC:2.7.11.21]	IPR015728 Polo-like kinase-related Molecular Function: ATP binding (GO:0005524), Biological Process: protein amino acid phosphorylation (GO:0006468), Molecular Function: polo kinase kinase activity (GO:0042801) | IPR002290 Serine/threonine protein kinase Molecular Function: protein serine/threonine kinase activity (GO:0004674), Molecular Function: ATP binding (GO:0005524), Biological Process: pro…	NULL
ORTHOMCL1244(8 genes,6 taxa)	Y106G6E.6	CK1_sub2	casein kinase like	K02218 casein kinase 1 [EC:2.7.11.1]	NULL NULL	NULL	Growth_Defect, Growth_DefectCMT, Embryonic_Lethal/Arrest, Embryonic_Lethal/ArrestCMT, Larval_Adult_Lethal_Arrest, Larval_Adult_Lethal_ArrestCMT, Morphology_Defect, Morphology_DefectCMT, Morphology_Defect, Vulval_Egg_Laying_Defect, Vulval_Egg_Laying_DefectCMT, Movement_Defect, Movement_Defect, Sterility, SterilityCMT, Vulval_Egg_Laying_Defect, Vulval_Egg_Laying_DefectCMT, Embryonic_Lethal/Arrest,
ORTHOMCL1250(8 genes,6 taxa)	F15A2.6a	CAMK_sub3	serine/threonine kinase (KIN1/SNF1/Nim1 subfamily)	K08796 BR serine/threonine kinase [EC:2.7.11.1]	NULL NULL	NULL	NULL
ORTHOMCL1256(8 genes,6 taxa)	C07G1.3b	CMGC_sub3		K08820 PCTAIRE protein kinase [EC:2.7.11.22]	IPR002290 Serine/threonine protein kinase Molecular Function: protein serine/threonine kinase activity (GO:0004674), Molecular Function: ATP binding (GO:0005524), Biological Process: protein amino acid phosphorylation (GO:0006468) | NULL NULL	NULL	NULL
ORTHOMCL1321(8 genes,6 taxa)	T01C8.1b	CAMK_sub7		K07198 5'-AMP-activated protein kinase, catalytic alpha subunit [EC:2.7.11.11]	NULL NULL	NULL	NULL
ORTHOMCL1682(7 genes,5 taxa)	F08B1.2	RGC_sub1	guanylate cyclase	K01769 guanylate cyclase [EC:4.6.1.2]	IPR018297 Adenylyl cyclase class-3/4/guanylyl cyclase, conserved site Biological Process: intracellular signaling cascade (GO:0007242), Biological Process: cyclic nucleotide biosynthetic process (GO:0009190), Molecular Function: phosphorus-oxygen lyase activity (GO:0016849) | IPR001054 Adenylyl cyclase class-3/4/guanylyl cyclase Biological Process: intracellular signaling cascade (GO:0007242), Bi…	[Expr235] Expressed in PHA cells at unspecified postembryonic stage.
ORTHOMCL1702(7 genes,6 taxa)	H25P06.2b	CMGC_sub3	serine/threonine kinase (CDC2/CDKX subfamily)	K02211 cyclin-dependent kinase 9 [EC:2.7.11.22]	IPR017442 Serine/threonine protein kinase-related Molecular Function: protein kinase activity (GO:0004672), Molecular Function: ATP binding (GO:0005524), Biological Process: protein amino acid phosphorylation (GO:0006468) | IPR008271 Serine/threonine protein kinase, active site Molecular Function: protein serine/threonine kinase activity (GO:0004674), Biological Process: protein amino acid phosph…	NULL	NULL
ORTHOMCL1705(7 genes,5 taxa)	C29F9.7	TKL_sub2	integrin-linked kinase	K06272 integrin-linked kinase [EC:2.7.11.1]	IPR002110 Ankyrin | IPR002110 Ankyrin | IPR002110 Ankyrin | NULL NULL	[Chronogram438] | [Expr1888] The pat-4::gfp transgene is initially expressed weakly throughout postgastrulation embryos. By 420 min postfertilization, PAT-4/ILK::GFP is primarily observed in the body-wall muscle cells, where it colocalizes with the integrin PAT-3 subunit. pat-4::gfp is also transiently expressed in the pharynx during embryogenesis. In adult hermaphrodites, pat-4::gfp expression i…	Embryonic_Lethal/Arrest, Embryonic_Lethal/ArrestCMT, Embryonic_Lethal/Arrest, Larval_Adult_Lethal_ArrestCMT, Larval_Adult_Lethal_Arrest, Larval_Adult_Lethal_ArrestCMT, Larval_Adult_Lethal_Arrest, Larval_Adult_Lethal_ArrestCMT, Growth_Defect, Morphology_Defect, Morphology_DefectCMT, Movement_Defect, Movement_Defect, Sterility, SterilityCMT,
ORTHOMCL1728(7 genes,5 taxa)	C46C2.1a	STE_sub3	serine/threonine kinase	K08867 WNK lysine deficient protein kinase [EC:2.7.11.1]	IPR000719 Protein kinase, core Molecular Function: protein kinase activity (GO:0004672), Molecular Function: ATP binding (GO:0005524), Biological Process: protein amino acid phosphorylation (GO:0006468) | IPR017442 Serine/threonine protein kinase-related Molecular Function: protein kinase activity (GO:0004672), Molecular Function: ATP binding (GO:0005524), Biological Process: protein amino acid p…	NULL	NULL
ORTHOMCL1806(7 genes,5 taxa)	H39E23.1a	CAMK_sub4	serine/threonine kinase (KIN1/SNF1/Nim1 subfamily)	K08798 MAP/microtubule affinity-regulating kinase [EC:2.7.11.1]	NULL NULL	NULL	NULL
ORTHOMCL1815(7 genes,6 taxa)	E02H4.3a	CMGC_sub2	serine/threonine kinase (CLK subfamily)	K08823 CDC-like kinase [EC:2.7.12.1]	IPR002290 Serine/threonine protein kinase Molecular Function: protein serine/threonine kinase activity (GO:0004674), Molecular Function: ATP binding (GO:0005524), Biological Process: protein amino acid phosphorylation (GO:0006468) | NULL NULL	NULL	NULL
ORTHOMCL1860(7 genes,6 taxa)	C09B8.7a	STE_sub1	Serine/threonine protein kinase	K04409 p21-activated kinase 1 [EC:2.7.11.1]	IPR017442 Serine/threonine protein kinase-related Molecular Function: protein kinase activity (GO:0004672), Molecular Function: ATP binding (GO:0005524), Biological Process: protein amino acid phosphorylation (GO:0006468) | IPR000095 PAK-box/P21-Rho-binding | NULL NULL	NULL	NULL
ORTHOMCL1944(7 genes,5 taxa)	F58A3.2c	TK_sub5		K05094 fibroblast growth factor receptor 3 [EC:2.7.10.1]	NULL NULL	NULL	NULL
ORTHOMCL1952(7 genes,5 taxa)	C44C8.6a	CAMK_sub5	protein kinase	K04444 mitogen-activated protein kinase-activated protein kinase 3 [EC:2.7.11.1]	NULL NULL	NULL	NULL
ORTHOMCL1987(7 genes,5 taxa)	C01G6.8a	TK_sub2	protein tyrosine kinase receptor	K08252 receptor protein-tyrosine kinase [EC:2.7.10.1]	NULL NULL	NULL	NULL
ORTHOMCL2004(7 genes,6 taxa)	B0464.5a	CMGC_sub4	serine/threonine kinase (2 domains)	K08832 serine/threonine kinase 23 [EC:2.7.11.1]	IPR002290 Serine/threonine protein kinase Molecular Function: protein serine/threonine kinase activity (GO:0004674), Molecular Function: ATP binding (GO:0005524), Biological Process: protein amino acid phosphorylation (GO:0006468) | IPR001245 Tyrosine protein kinase Molecular Function: protein tyrosine kinase activity (GO:0004713), Molecular Function: ATP binding (GO:0005524), Biological Process:…	NULL	NULL
ORTHOMCL2083(7 genes,6 taxa)	B0205.7	CMGC_sub1	casein kinase	K03097 casein kinase 2, alpha polypeptide [EC:2.7.11.1]	IPR002290 Serine/threonine protein kinase Molecular Function: protein serine/threonine kinase activity (GO:0004674), Molecular Function: ATP binding (GO:0005524), Biological Process: protein amino acid phosphorylation (GO:0006468) | NULL NULL	[Expr1394] mRNA level declined as animals enter L1. A low level of mRNA was maintained for the rest of the development. mRNA level in embryos and egg-laying adults was more than 2.5-4 folds higher than the other stages. | [Expr7817]	Growth_Defect, Growth_DefectCMT, Embryonic_Lethal/Arrest, Embryonic_Lethal/ArrestCMT, Vulval_Egg_Laying_DefectCMT, Sterility, SterilityCMT, Vulval_Egg_Laying_Defect, Vulval_Egg_Laying_DefectCMT,
ORTHOMCL2103(7 genes,5 taxa)	C12D8.10b	AGC_sub4	PH (pleckstrin homology) domain, Protein kinase C terminal domain	K04456 RAC serine/threonine-protein kinase [EC:2.7.11.1]	NULL NULL	NULL	NULL
ORTHOMCL2103(7 genes,5 taxa)	F28H6.1a	AGC_sub4	PH (pleckstrin homology) domain, Protein kinase C terminal domain	K04456 RAC serine/threonine-protein kinase [EC:2.7.11.1]	IPR017892 Protein kinase, C-terminal Molecular Function: protein serine/threonine kinase activity (GO:0004674), Molecular Function: ATP binding (GO:0005524), Biological Process: protein amino acid phosphorylation (GO:0006468) | IPR017442 Serine/threonine protein kinase-related Molecular Function: protein kinase activity (GO:0004672), Molecular Function: ATP binding (GO:0005524), Biological Proces…	NULL	NULL
ORTHOMCL2320(6 genes,6 taxa)	T05G5.3	CMGC_sub3	serine/threonine kinase (CDC2/CDKX subfamily)	K02087 cyclin-dependent kinase 1 [EC:2.7.11.22]	IPR002290 Serine/threonine protein kinase Molecular Function: protein serine/threonine kinase activity (GO:0004674), Molecular Function: ATP binding (GO:0005524), Biological Process: protein amino acid phosphorylation (GO:0006468) | NULL NULL	[Expr551] Ubiquitous until the 550 cell stage, decreasing with age. After 100-cell stage, could not detect if a minority of cells were unstained. | [Expr1328] NCC-1 protein levels were found to correlate with the number of cell divisions during various stages of development. The highest NCC-1 levels were detected in embryos and the lowest levels in L1 larvae that were arrested by food deprivation…	Morphology_Defect, Embryonic_Lethal/Arrest, Larval_Adult_Lethal_ArrestCMT, Embryonic_Lethal/Arrest, Embryonic_Lethal/ArrestCMT, Movement_Defect, Sterility, SterilityCMT, Sterility, SterilityCMT, Vulval_Egg_Laying_Defect, Vulval_Egg_Laying_DefectCMT, Embryonic_Lethal/Arrest, Embryonic_Lethal/Arrest, Larval_Adult_Lethal_ArrestCMT, Sterility, SterilityCMT, Embryonic_Lethal/Arrest, Embryonic_Lethal/A…
ORTHOMCL2334(6 genes,5 taxa)	F09E5.1	AGC_sub5	Protein kinase C	K06069 atypical protein kinase C [EC:2.7.11.13]	IPR020454 Diacylglycerol/phorbol-ester binding | IPR020454 Diacylglycerol/phorbol-ester binding | IPR020454 Diacylglycerol/phorbol-ester binding | IPR020454 Diacylglycerol/phorbol-ester binding | NULL NULL	[Expr1287] Blastula embryo. | [Expr1449] PKC3 is expressed throughout the lifespan of C. elegans. However, both the content and intracellular distribution of PKC3 vary with development. For example, total PKC3 content in L1 larvae is increased 7-fold relative to the minimal level observed in L3 animals. Embryos and L4 larvae are also 3- to 4-fold enriched in PKC3.	Embryonic_Lethal/Arrest, Embryonic_Lethal/ArrestCMT, Morphology_Defect, Morphology_DefectCMT, Sterility, SterilityCMT, Vulval_Egg_Laying_Defect, Vulval_Egg_Laying_DefectCMT, Vulval_Egg_Laying_Defect, Vulval_Egg_Laying_DefectCMT, Embryonic_Lethal/Arrest,
ORTHOMCL2481(6 genes,5 taxa)	F22D6.5	CMGC_sub3	serine/threonine kinase	K08827 pre-mRNA-processing factor 4 [EC:2.7.11.1]	IPR000719 Protein kinase, core Molecular Function: protein kinase activity (GO:0004672), Molecular Function: ATP binding (GO:0005524), Biological Process: protein amino acid phosphorylation (GO:0006468) | IPR017442 Serine/threonine protein kinase-related Molecular Function: protein kinase activity (GO:0004672), Molecular Function: ATP binding (GO:0005524), Biological Process: protein amino acid p…	NULL	Growth_Defect, Growth_DefectCMT, Morphology_Defect, Embryonic_Lethal/Arrest, Embryonic_Lethal/ArrestCMT, Larval_Adult_Lethal_Arrest, Larval_Adult_Lethal_ArrestCMT, Embryonic_Lethal/Arrest, Larval_Adult_Lethal_ArrestCMT, Movement_Defect, Sterility, SterilityCMT, Sterility, SterilityCMT, Vulval_Egg_Laying_Defect, Vulval_Egg_Laying_DefectCMT, Sterility, SterilityCMT,
ORTHOMCL2511(6 genes,6 taxa)	Y39G10AL.3	CMGC_sub3		K02202 cyclin-dependent kinase 7 [EC:2.7.11.22]	IPR002290 Serine/threonine protein kinase Molecular Function: protein serine/threonine kinase activity (GO:0004674), Molecular Function: ATP binding (GO:0005524), Biological Process: protein amino acid phosphorylation (GO:0006468) | NULL NULL	NULL	Embryonic_Lethal/Arrest, Embryonic_Lethal/ArrestCMT,
ORTHOMCL2618(6 genes,6 taxa)	F20B6.8b	CMGC_sub2		K08826 homeodomain interacting protein kinase [EC:2.7.11.1]	NULL NULL	NULL	NULL
ORTHOMCL2752(6 genes,6 taxa)	R11G1.4a	AGC_sub2	protein kinase	K08790 serine/threonine kinase 38 [EC:2.7.11.1]	NULL NULL	NULL	NULL
ORTHOMCL2820(6 genes,5 taxa)	F18H3.5b	CMGC_sub3	serine/threonine kinase (CDC2/CDKX subfamily)	K02091 cyclin-dependent kinase 6 [EC:2.7.11.22]	NULL NULL	NULL	NULL
ORTHOMCL2842(6 genes,4 taxa)	F45H7.4	CAMK_sub4	serine/threonine kinase	K04702 proto-oncogene serine/threonine-protein kinase Pim-1 [EC:2.7.11.1]	IPR017441 Protein kinase, ATP binding site Molecular Function: protein kinase activity (GO:0004672), Molecular Function: ATP binding (GO:0005524), Biological Process: protein amino acid phosphorylation (GO:0006468) | IPR000719 Protein kinase, core Molecular Function: protein kinase activity (GO:0004672), Molecular Function: ATP binding (GO:0005524), Biological Process: protein amino acid phosphor…	NULL
ORTHOMCL2853(6 genes,5 taxa)	Y92H12A.1	TK_sub2		K08253 non-specific protein-tyrosine kinase [EC:2.7.10.2]	NULL NULL	[Expr2313] Signals were detected in some neurons (ASE, ADF, AVA, AUA, RMDV and BAG) in the head region, the anchor cell, the vulva, the cells around the anus, the body wall muscle, pharyngeal muscles in procorpus and metacorpus and distal tip cells of gonad. | [Expr3921] The expression of src-1 gene was clearly detected in DTCs.	Embryonic_Lethal/Arrest, Embryonic_Lethal/ArrestCMT, Embryonic_Lethal/Arrest, Larval_Adult_Lethal_ArrestCMT, Movement_Defect, Embryonic_Lethal/Arrest,
ORTHOMCL2891(6 genes,5 taxa)	F55A8.2a	AGC_sub1	cyclic-GMP-dependent protein kinase	K07376 protein kinase, cGMP-dependent [EC:2.7.11.12]	IPR002374 cGMP-dependent protein kinase, core Molecular Function: cGMP-dependent protein kinase activity (GO:0004692), Molecular Function: ATP binding (GO:0005524) | IPR002374 cGMP-dependent protein kinase, core Molecular Function: cGMP-dependent protein kinase activity (GO:0004692), Molecular Function: ATP binding (GO:0005524) | IPR002374 cGMP-dependent protein kinase, core Molecular Function: c…	NULL	NULL
ORTHOMCL2937(6 genes,5 taxa)	R03G5.2	STE_sub1	SER/THR-protein kinase	K04433 mitogen-activated protein kinase kinase 6 [EC:2.7.12.2]	NULL NULL	[Chronogram1899] | [Expr1960] Transgenic animals bearing the sek-1::gfp fusion exhibited fluorescence in excretory canal. rectal epithelial cells, uterine-vulval cells and several neurons.
ORTHOMCL2944(6 genes,5 taxa)	Y73B6A.5a	TKL_sub5	protein kinase	K04365 B-Raf proto-oncogene serine/threonine-protein kinase [EC:2.7.11.1]	IPR002290 Serine/threonine protein kinase Molecular Function: protein serine/threonine kinase activity (GO:0004674), Molecular Function: ATP binding (GO:0005524), Biological Process: protein amino acid phosphorylation (GO:0006468) | IPR001245 Tyrosine protein kinase Molecular Function: protein tyrosine kinase activity (GO:0004713), Molecular Function: ATP binding (GO:0005524), Biological Process:…	NULL	NULL
ORTHOMCL2975(6 genes,5 taxa)	ZK524.4	CAMK_sub1	serine/threonine kinase	K08802 SNF related kinase [EC:2.7.11.1]	NULL NULL	NULL
ORTHOMCL3065(6 genes,5 taxa)	C07A9.3b	CAMK_sub7		K08864 tousled-like kinase [EC:2.7.11.1]	IPR000719 Protein kinase, core Molecular Function: protein kinase activity (GO:0004672), Molecular Function: ATP binding (GO:0005524), Biological Process: protein amino acid phosphorylation (GO:0006468) | IPR002290 Serine/threonine protein kinase Molecular Function: protein serine/threonine kinase activity (GO:0004674), Molecular Function: ATP binding (GO:0005524), Biological Process: protein ami…	NULL	NULL
ORTHOMCL3085(6 genes,5 taxa)	Y52D3.1a	STE_sub2	serine/threonine kinase	K08271 protein kinase LYK5	IPR000719 Protein kinase, core Molecular Function: protein kinase activity (GO:0004672), Molecular Function: ATP binding (GO:0005524), Biological Process: protein amino acid phosphorylation (GO:0006468) | IPR017442 Serine/threonine protein kinase-related Molecular Function: protein kinase activity (GO:0004672), Molecular Function: ATP binding (GO:0005524), Biological Process: protein amino acid p…	NULL	NULL
ORTHOMCL3132(6 genes,6 taxa)	Y54E10BL.6	STE_sub2	protein kinase	K04368 mitogen-activated protein kinase kinase 1 [EC:2.7.12.2]	IPR002290 Serine/threonine protein kinase Molecular Function: protein serine/threonine kinase activity (GO:0004674), Molecular Function: ATP binding (GO:0005524), Biological Process: protein amino acid phosphorylation (GO:0006468) | NULL NULL	NULL	Growth_Defect, Growth_DefectCMT, Growth_Defect, Morphology_Defect, Embryonic_Lethal/Arrest, Embryonic_Lethal/ArrestCMT, Larval_Adult_Lethal_Arrest, Larval_Adult_Lethal_ArrestCMT, Embryonic_Lethal/Arrest, Larval_Adult_Lethal_ArrestCMT, Embryonic_Lethal/Arrest, Sterility, SterilityCMT, Sterility, SterilityCMT, Vulval_Egg_Laying_Defect, Vulval_Egg_Laying_DefectCMT, Larval_Adult_Lethal_ArrestCMT, Emb…
ORTHOMCL3149(6 genes,6 taxa)	M01B12.5a	RIO_trimmed		K07178 RIO kinase 1 [EC:2.7.11.1]	IPR017407 Serine/threonine-protein kinase Rio1 Molecular Function: protein serine/threonine kinase activity (GO:0004674) | IPR000687 RIO kinase Molecular Function: protein serine/threonine kinase activity (GO:0004674), Molecular Function: ATP binding (GO:0005524) | IPR011009 Protein kinase-like | IPR018935 RIO kinase, conserved site Molecular Function: protein serine/threonine kinase activity (GO…	NULL	NULL
ORTHOMCL3263(6 genes,5 taxa)	R166.5b	CAMK_sub5		K04372 MAP kinase interacting serine/threonine kinase [EC:2.7.11.1]	IPR017441 Protein kinase, ATP binding site Molecular Function: protein kinase activity (GO:0004672), Molecular Function: ATP binding (GO:0005524), Biological Process: protein amino acid phosphorylation (GO:0006468) | IPR000719 Protein kinase, core Molecular Function: protein kinase activity (GO:0004672), Molecular Function: ATP binding (GO:0005524), Biological Process: protein amino acid phosphor…	NULL	NULL
ORTHOMCL3277(6 genes,5 taxa)	C05D2.1a	TKL_sub5		K04670 activin receptor, type II [EC:2.7.11.30]	NULL NULL	NULL	NULL
ORTHOMCL3554(5 genes,5 taxa)	K08B12.5	AGC_sub5	serine/threonine-protein kinase	K08286 protein-serine/threonine kinase [EC:2.7.11.-]	NULL NULL	NULL	Growth_Defect, Growth_DefectCMT, Morphology_Defect, Morphology_DefectCMT, Morphology_Defect, Movement_Defect,
ORTHOMCL3616(5 genes,5 taxa)	C32D5.2	TKL_sub5	Activin receptor	K04673 bone morphogenetic protein receptor, type I [EC:2.7.11.30]	IPR003605 TGF beta receptor, GS motif Molecular Function: transmembrane receptor protein serine/threonine kinase activity (GO:0004675), Molecular Function: ATP binding (GO:0005524), Biological Process: protein amino acid phosphorylation (GO:0006468), Cellular Component: membrane (GO:0016020) | NULL NULL	[Chronogram1858] | [Expr998] Head, posterior and intestine. | [Expr1297] sma-6 is expressed during embryonic, larval and adult stages. During the early larval stages (L1-L2), sma-6 is extensively expressed in the anterior pharyngeal and distal posterior regions of the animal. Soon afterwards, expression begins in the posterior intestinal nuclei and advances more anteriorly. Expression is seen in …	Growth_Defect, Growth_DefectCMT, Morphology_Defect,
ORTHOMCL3708(5 genes,5 taxa)	Y59A8B.23	STE_sub4	NULL	NULL	NULL	[Expr3163] GCK-3 is expressed strongly in the excretory cell. No obvious GFP expression was detected in any other cell type. | [Expr3164] gck-3 transcripts of the predicted size are present in oocytes. | [Expr8033] Stable lines resulting from injection of Y59b::GFP by itself expressed GFP only in the excretory cell. | [Expr8034] In addition to the excretory cell, the recombined GFP reporter was e…
ORTHOMCL3822(5 genes,4 taxa)	C24G6.2a	TK_sub2	protein kinase	K08252 receptor protein-tyrosine kinase [EC:2.7.10.1]	NULL NULL	NULL	NULL
ORTHOMCL3881(5 genes,5 taxa)	F13B9.5	TKL_sub5		K08845 A-Raf proto-oncogene serine/threonine-protein kinase [EC:2.7.11.1]	IPR002219 Protein kinase C-like, phorbol ester/diacylglycerol binding Biological Process: intracellular signaling cascade (GO:0007242) | NULL NULL	NULL	Growth_Defect, Growth_DefectCMT, Sterility, SterilityCMT,
ORTHOMCL3897(5 genes,5 taxa)	T01H8.1e	AGC_sub4		K04373 p90 ribosomal S6 kinase [EC:2.7.11.1]	IPR002290 Serine/threonine protein kinase Molecular Function: protein serine/threonine kinase activity (GO:0004674), Molecular Function: ATP binding (GO:0005524), Biological Process: protein amino acid phosphorylation (GO:0006468) | IPR002290 Serine/threonine protein kinase Molecular Function: protein serine/threonine kinase activity (GO:0004674), Molecular Function: ATP binding (GO:0005524), Bio…	NULL	NULL
ORTHOMCL4016(5 genes,4 taxa)	Y38F1A.10a	STE_sub1	Eukaryotic protein kinase domain	K08286 protein-serine/threonine kinase [EC:2.7.11.-]	NULL NULL	NULL	NULL
ORTHOMCL410(13 genes,4 taxa)	C39H7.1	CK1_sub1	casein kinase	K08815 tau tubulin kinase [EC:2.7.11.26]	NULL NULL	NULL	Movement_Defect,
ORTHOMCL410(13 genes,4 taxa)	Y38H8A.3	CK1_sub1	serine/threonine kinase	K08815 tau tubulin kinase [EC:2.7.11.26]	NULL NULL	NULL	Movement_Defect,
ORTHOMCL4143(5 genes,5 taxa)	T04C10.1	CMGC_sub2	serine/threonine kinase (2 domains)	K08825 dual-specificity tyrosine-(Y)-phosphorylation regulated kinase [EC:2.7.12.1]	NULL NULL	[Expr2387] The mbk-1::gfp gene product is expressed in all somatic cells and primarily localizes to nuclei. During development, mbk-1::gfp expression can first be observed around the 300-min stage, when cell division ceases and morphogenesis begins. Expression levels increase during later embryonic stages and remain at comparable levels throughout larval and adult stages.	Growth_Defect, Growth_DefectCMT, Movement_Defect,
ORTHOMCL4169(5 genes,5 taxa)	F49E11.1b	CMGC_sub2	serine/threonine kinase (2 domains)	K08825 dual-specificity tyrosine-(Y)-phosphorylation regulated kinase [EC:2.7.12.1]	IPR002290 Serine/threonine protein kinase Molecular Function: protein serine/threonine kinase activity (GO:0004674), Molecular Function: ATP binding (GO:0005524), Biological Process: protein amino acid phosphorylation (GO:0006468) | NULL NULL	NULL	NULL
ORTHOMCL4198(5 genes,5 taxa)	ZK617.1b	CAMK_sub5	Fibronectin type III domain (31 domains), IG (immunoglobulin) superfamily (18 domains), calcium/calmodulin dependent protein kinase	K00907 myosin-light-chain kinase [EC:2.7.11.18]	NULL NULL	NULL	NULL
ORTHOMCL4217(5 genes,5 taxa)	B0478.1a	CMGC_sub1	MAP kinase	K04440 c-Jun N-terminal kinase [EC:2.7.11.24]	IPR002290 Serine/threonine protein kinase Molecular Function: protein serine/threonine kinase activity (GO:0004674), Molecular Function: ATP binding (GO:0005524), Biological Process: protein amino acid phosphorylation (GO:0006468) | IPR001245 Tyrosine protein kinase Molecular Function: protein tyrosine kinase activity (GO:0004713), Molecular Function: ATP binding (GO:0005524), Biological Process:…	NULL	NULL
ORTHOMCL4408(5 genes,5 taxa)	ZK1067.1	TK_sub5	NULL	NULL	NULL	[Expr688] let-23 expression is first observed in the early L3 larvae (1-3 h after L2 molt, 1.5-3.5 h before division of the Pn.p cells), in all six Pn.p cells and is concentrated in a lateral ring. let-23 appears to be specifically associated with the cell junction. Let-23 expression decreases rapidly in the 2o cells (P5.p and P7.p) starting at 3 h and disappearing completely by 3.5 h after L2 mo…
ORTHOMCL4442(5 genes,5 taxa)	Y59A8B.14	CAMK_sub4	serine-threonine protein kinase	K07298 serine/threonine-protein kinase 11 [EC:2.7.11.9]	IPR002290 Serine/threonine protein kinase Molecular Function: protein serine/threonine kinase activity (GO:0004674), Molecular Function: ATP binding (GO:0005524), Biological Process: protein amino acid phosphorylation (GO:0006468) | NULL NULL	[Expr965] Detected PAR-4 in extracts of adult hermaphrodites, males, embryos and L4 larvae. | [Expr966] PAR-4 protein is apparent in the gonads of adult hermaphrodites and in oocytes. 1-cell embryos show cytoplasmic staining and faint cortical staining. No asymmetry in the distribution of PAR-4 protein in the cytoplasm or at the cell periphery was observed. Cortical staining is stronger at the ti…
ORTHOMCL4468(5 genes,5 taxa)	C16D9.2a	TK_sub1	tyrosine-protein kinase	K05088 proto-oncogene tyrosine-protein kinase ROS [EC:2.7.10.1]	IPR008957 Fibronectin, type III-like fold | IPR008957 Fibronectin, type III-like fold | IPR008957 Fibronectin, type III-like fold | NULL NULL	NULL	NULL
ORTHOMCL5564(4 genes,4 taxa)	W03G1.6a	CAMK_sub7	protein kinase	K08799 maternal embryonic leucine zipper kinase [EC:2.7.11.1]	IPR015739 Maternal Embryonic Leucine Zipper Kinase | IPR002290 Serine/threonine protein kinase Molecular Function: protein serine/threonine kinase activity (GO:0004674), Molecular Function: ATP binding (GO:0005524), Biological Process: protein amino acid phosphorylation (GO:0006468) | NULL NULL	NULL	NULL
ORTHOMCL557(11 genes,6 taxa)	F47F2.1b	AGC_sub2		K04345 protein kinase A [EC:2.7.11.11]	NULL NULL	NULL	NULL
ORTHOMCL557(11 genes,6 taxa)	ZK909.2c	AGC_sub2		K04345 protein kinase A [EC:2.7.11.11]	NULL NULL	NULL	NULL
ORTHOMCL650(10 genes,5 taxa)	B0495.2	CMGC_sub2	CDC2	K08818 cell division cycle 2-like [EC:2.7.11.22]	IPR002290 Serine/threonine protein kinase Molecular Function: protein serine/threonine kinase activity (GO:0004674), Molecular Function: ATP binding (GO:0005524), Biological Process: protein amino acid phosphorylation (GO:0006468) | NULL NULL	NULL	Growth_Defect, Growth_DefectCMT, Embryonic_Lethal/Arrest, Embryonic_Lethal/ArrestCMT, Sterility, SterilityCMT,
ORTHOMCL650(10 genes,5 taxa)	ZC504.3	CMGC_sub3	serine/threonine kinase (CDC2/CDKX subfamily)	K08818 cell division cycle 2-like [EC:2.7.11.22]	IPR000719 Protein kinase, core Molecular Function: protein kinase activity (GO:0004672), Molecular Function: ATP binding (GO:0005524), Biological Process: protein amino acid phosphorylation (GO:0006468) | IPR017442 Serine/threonine protein kinase-related Molecular Function: protein kinase activity (GO:0004672), Molecular Function: ATP binding (GO:0005524), Biological Process: protein amino acid p…	NULL
ORTHOMCL912(9 genes,6 taxa)	F35G12.3a	CAMK_sub2	serine/threonine kinase	K08853 AP2-associated kinase [EC:2.7.11.1]	NULL NULL	NULL	NULL
ORTHOMCL939(9 genes,6 taxa)	F43C1.2b	CMGC_sub1	serine/threonine kinase (CDC2/CDC28 subfamily)	K04371 extracellular signal-regulated kinase 1/2 [EC:2.7.11.24]	IPR011009 Protein kinase-like | NULL NULL	NULL	NULL
Note: There are 68 orthologous groups listed here. In some cases, there is more than one C. elegans gene in an orthologous group.
