# Supplementary material for: Using Existing Drugs as Leads for Broad Spectrum Anthelmintics Targeting Protein Kinases
Source: PLoS Pathog. 2013 Feb 14;9(2):e1003149. doi: 10.1371/journal.ppat.1003149 (PMC3573124; doi:10.1371/journal.ppat.1003149)
Supplement: Table S5 — The top orthologous groups from the minimal kinome listed with the respective C. elegans protein, the kinase classification, E-value from the HMM, DrugBank target ID and compounds known to bind to the target, KO and IPR IDs, information regarding tissue expression in C. elegans , RNAi phenotype, and stage expression RNAseq data analyzed within a stage and across different stages. (XLSX) [file ppat.1003149.s014.xlsx]

## Sheet: S5_TopHits
Supplemental Table 5. The top orthologous groups from the minimal kinome listed with the respective C. elegans protein, the kinase classification, E-value from the HMM, DrugBank target ID and compounds known to bind to the target, KO and IPR IDs, information regarding tissue expression in C. elegans, RNAi phenotype, and stage expression RNAseq data analyzed within a stage and across different sta…
Orthologous Group	Protein	Kinase sub	E-value from HMM	DB targets	Description	KO	IPR	Tissue	RNAi	Expression Within Stage	Expression Over Stage	Expression (dcpm)
ORTHOMCL1507	Y55D5A.5	TK_sub2	8e-85	drugbank_target|5271 DB03431 Focal adhesion kinase 1 drugbank_target|395 DB00171 ALK tyrosine kinase receptor drugbank_target|1950 DB00619 Epithelial discoidin domain-containing receptor 1 drugbank_target|2556 DB01773 Tyrosine-protein kinase transforming protein Src drugbank_target|3856 DB00039 Fibroblast growth factor receptor 3 drugbank_target|933 DB01254 DB01678 DB01893 DB01962 DB04739 DB04751…	NULL	NULL	NULL	[Chronogram1706] | [Expr4269] | [Expr7058] Larval Expression: intestine; Nervous System; head neurons; | [Expr7058] Adult Expression: intestine; Nervous System; head neurons;	Growth_Defect, Growth_DefectCMT, Growth_Defect, Growth_Defect, Growth_Defect, Movement_Defect,	downreg all stages	EE,LE,AdultSPES,DauerEntry	EE,LE,AdultSPES,DauerEntry,DauerDAF
ORTHOMCL4547	Y48G1C.2	TK_sub2	2.7e-106	drugbank_target|5271 DB03431 Focal adhesion kinase 1 drugbank_target|395 DB00171 ALK tyrosine kinase receptor drugbank_target|1950 DB00619 Epithelial discoidin domain-containing receptor 1 drugbank_target|2556 DB01773 Tyrosine-protein kinase transforming protein Src drugbank_target|3856 DB00039 Fibroblast growth factor receptor 3 drugbank_target|933 DB01254 DB01678 DB01893 DB01962 DB04739 DB04751…		K05728 c-src tyrosine kinase [EC:2.7.10.2]	NULL NULL	[Expr2312] Signals were detected in some neurons (ASE, ADF, AVA, AUA, RMDV and BAG) in the head region, the anchor cell, the vulva, the cells around the anus, the body wall muscle, pharyngeal muscles in procorpus and metacorpus and distal tip cells of gonad.		EE, LE	EE,LE,YA,AdultSPES	EE,LE,L1,L2,YA,AdultSPES,
ORTHOMCL486	H42K12.1b	AGC_sub4	5.6e-72	drugbank_target|5560 DB02379 Endo-1,4-beta-xylanase A drugbank_target|4776 DB02596 DB03215 CarA drugbank_target|2180 DB00482 DB01933 DB01946 DB02010 DB03265 DB04522 3-phosphoinositide-dependent protein kinase 1 drugbank_target|840 DB00115 DB00134 DB00200 Methionine synthase reductase, mitochondrial drugbank_target|5183 DB03247 PHY3 drugbank_target|476 DB00171 DB01169 DB01863 RAC-alpha serine/thre…		K06276 3-phosphoinositide dependent protein kinase-1 [EC:2.7.11.1]	IPR017442 Serine/threonine protein kinase-related Molecular Function: protein kinase activity (GO:0004672), Molecular Function: ATP binding (GO:0005524), Biological Process: protein amino acid phosphorylation (GO:0006468) | NULL NULL	NULL	NULL	downreg all stages	EE,LE, LIN35, AdultSPES, DauerEntry	EE,LE,DauerEntry
ORTHOMCL486	W04B5.5	AGC_sub4	2.3e-64	drugbank_target|5560 DB02379 Endo-1,4-beta-xylanase A drugbank_target|4776 DB02596 DB03215 CarA drugbank_target|2180 DB00482 DB01933 DB01946 DB02010 DB03265 DB04522 3-phosphoinositide-dependent protein kinase 1 drugbank_target|840 DB00115 DB00134 DB00200 Methionine synthase reductase, mitochondrial drugbank_target|5183 DB03247 PHY3 drugbank_target|476 DB00171 DB01169 DB01863 RAC-alpha serine/thre…	protein kinase	K06276 3-phosphoinositide dependent protein kinase-1 [EC:2.7.11.1]	IPR002290 Serine/threonine protein kinase Molecular Function: protein serine/threonine kinase activity (GO:0004674), Molecular Function: ATP binding (GO:0005524), Biological Process: protein amino acid phosphorylation (GO:0006468) | NULL NULL	[Expr6832] Larval Expression: intestine; body wall muscle; Nervous System; head neurons; | [Expr6832] Adult Expression: intestine; body wall muscle; Nervous System; head neurons;	Embryonic_Lethal/Arrest, Embryonic_Lethal/ArrestCMT, Larval_Adult_Lethal_Arrest, Larval_Adult_Lethal_ArrestCMT, Sterility, SterilityCMT,	downreg all stages	EE,LE,L1,L3(min),YA,AdultSPES	YA
ORTHOMCL3072	B0285.1	CMGC_sub1	7.2e-92	drugbank_target|3533 DB03980 Mitogen-activated protein kinase 14 drugbank_target|5350 DB03527 DB04519 359aa long hypothetical alcohol dehydrogenase drugbank_target|1540 DB01761 DB01807 DB01948 DB01953 DB01988 DB02195 DB02277 DB02352 DB02873 DB02984 DB03044 DB03110 DB04338 DB04632 DB04797 Mitogen-activated protein kinase 14 drugbank_target|3482 DB02482 DB03496 Cell division protein kinase 7 drugba…	serine/threonine kinase (CDC2/CDKX subfamily)	K08819 Cdc2-related kinase, arginine/serine-rich [EC:2.7.11.22]	NULL NULL	[Chronogram501] | [Expr5038] Larval Expression: arcade cells; intestine; renal gland cells; hypodermis; Nervous System; head neurons; labial sensilla; unidentified cells in head; | [Expr5038] Adult Expression: arcade cells; intestine; renal gland cells; hypodermis; Nervous System; head neurons; labial sensilla; unidentified cells in head;	Growth_Defect, Growth_DefectCMT, Embryonic_Lethal/Arrest, Embryonic_Lethal/ArrestCMT, Larval_Adult_Lethal_Arrest, Larval_Adult_Lethal_ArrestCMT, Larval_Adult_Lethal_Arrest, Larval_Adult_Lethal_ArrestCMT, Larval_Adult_Lethal_Arrest, Larval_Adult_Lethal_ArrestCMT, Embryonic_Lethal/Arrest, Larval_Adult_Lethal_ArrestCMT, Morphology_Defect, Morphology_DefectCMT, Morphology_Defect, Movement_Defect, Ste…	EE	EE,LE,AdultSPES,	EE,LE,AdultSPES, DauerEntry(min)
ORTHOMCL2700	F46F6.2	AGC_sub4	1e-119	drugbank_target|5560 DB02379 Endo-1,4-beta-xylanase A drugbank_target|4776 DB02596 DB03215 CarA drugbank_target|2180 DB00482 DB01933 DB01946 DB02010 DB03265 DB04522 3-phosphoinositide-dependent protein kinase 1 drugbank_target|840 DB00115 DB00134 DB00200 Methionine synthase reductase, mitochondrial drugbank_target|5183 DB03247 PHY3 drugbank_target|476 DB00171 DB01169 DB01863 RAC-alpha serine/thre…	Protein kinase C terminal domain	NULL	NULL	[Chronogram1838] | [Expr6091] Larval Expression: pharynx; intestine; Nervous System; ventral nerve cord; head neurons; | [Expr6091] Adult Expression: pharynx; intestine; Nervous System; ventral nerve cord; head neurons;		EE, LE	EE,LE,L2,DauerEntry	EE,LE,L2,L3(close),AdultSPES(close),DauerEntry
ORTHOMCL4425	H37N21.1	TKL_sub4	7.9e-11	drugbank_target|5395 DB03684 DB04710 Replicase polyprotein 1ab drugbank_target|5616 DB04315 Eukaryotic peptide chain release factor GTP-binding subunit drugbank_target|800 DB00162 Retinol dehydrogenase 12 drugbank_target|1958 DB00173 DB02158 DB02281 DB02282 DB02933 S-methyl-5-thioadenosine phosphorylase drugbank_target|2038 DB00995 DB01169 Inhibitor of nuclear factor kappa-B kinase subunit beta d…	tyrosine-protein kinase	K08875 nuclear receptor-binding protein	IPR000719 Protein kinase, core Molecular Function: protein kinase activity (GO:0004672), Molecular Function: ATP binding (GO:0005524), Biological Process: protein amino acid phosphorylation (GO:0006468) | IPR001245 Tyrosine protein kinase Molecular Function: protein tyrosine kinase activity (GO:0004713), Molecular Function: ATP binding (GO:0005524), Biological Process: protein amino acid phosphor…	[Chronogram224] | [Expr6291] Larval Expression: pharynx; intestine; body wall muscle; seam cells; excretory gland cells; Nervous System; ventral nerve cord; head neurons; tail neurons; | [Expr6291] Adult Expression: pharynx; intestine; Reproductive System; uterine muscle; vulval muscle; spermatheca; body wall muscle; seam cells; excretory gland cells; Nervous System; ventral nerve cord; head neur…	Growth_Defect, Growth_DefectCMT, Vulval_Egg_Laying_Defect, Vulval_Egg_Laying_DefectCMT,	EE	EE,LE,L2(min),YA(min),AdultSPES	EE,LE,L1(min),L2,L4(min),YA(close),AdultSPES
ORTHOMCL832	F59A6.1	STE_sub1	6.9e-92	drugbank_target|1467 DB03316 DB04272 Tumor necrosis factor ligand superfamily member 13B drugbank_target|5685 DB04522 Serine/threonine-protein kinase TAO2 drugbank_target|3260 DB04137 Genome polyprotein drugbank_target|3357 DB02527 cAMP-dependent protein kinase type II-beta regulatory subunit drugbank_target|3952 DB00773 Dual specificity mitogen-activated protein kinase kinase 7	Protein kinase	K04426 mitogen-activated protein kinase kinase kinase 5 [EC:2.7.11.25]	IPR002290 Serine/threonine protein kinase Molecular Function: protein serine/threonine kinase activity (GO:0004674), Molecular Function: ATP binding (GO:0005524), Biological Process: protein amino acid phosphorylation (GO:0006468) | NULL NULL	[Chronogram667] | [Chronogram708] | [Expr894] Expressed in the intestine, hypodermis, rectal gland cells, and neurons, including both AWC neurons. | [Expr6260] Adult Expression: intestine; hypodermis; unidentified cells in head; unidentified cells in tail ;	Other,	EE, LE	EE,LE,L2,DauerEntry	EE,LE,LIN35(close),L2,DauerEntry,DauerDAF
ORTHOMCL1218	K07A9.2	CAMK_sub4	1.2e-110	drugbank_target|2834 S-acetone-cyanohydrin lyase drugbank_target|2347 DB00131 DB01754 DB02010 DB02656 DB03366 DB03650 DB03777 DB04395 DB04522 DB04530 DB04715 Proto-oncogene serine/threonine-protein kinase Pim-1 drugbank_target|4339 DB01769 Sucrose phosphorylase drugbank_target|204 DB00203 DB00277 DB00806 DB00820 DB00862 DB00975 DB01972 DB03597 DB04272 DB06267 cGMP-specific 3',5'-cyclic phosphodie…	ser/thr protein kinase	K08794 calcium/calmodulin-dependent protein kinase I [EC:2.7.11.17]	IPR015734 Calcium/calmodulin-dependent protein kinase 1 | IPR002290 Serine/threonine protein kinase Molecular Function: protein serine/threonine kinase activity (GO:0004674), Molecular Function: ATP binding (GO:0005524), Biological Process: protein amino acid phosphorylation (GO:0006468) | NULL NULL	[Chronogram1401] | [Expr2230] | [Expr4300] Broadly expressed. | [Expr6342] Larval Expression: intestine; Nervous System; nerve ring; ventral nerve cord; head neurons; neurons along body; tail neurons; | [Expr6342] Adult Expression: intestine; Nervous System; nerve ring; ventral nerve cord; head neurons; neurons along body; tail neurons;		downreg all stages	EE,LE,L1,LIN35,L2,DauerEntry,	LE,L1,LIN35(min),
ORTHOMCL590	C03C10.1	CK1_sub2	1.9e-211	drugbank_target|3989 DB00130 Glutaminyl-tRNA synthetase drugbank_target|3327 DB02379 DB02670 Chromatin remodelling complex ATPase chain Iswi drugbank_target|5716 DB04604 Casein kinase I isoform gamma-2 drugbank_target|3324 DB03083 DB03693 Casein kinase I homolog 1 drugbank_target|83 DB00142 DB00157 Alpha-aminoadipic semialdehyde synthase, mitochondrial drugbank_target|3345 DB03401 DB04077 Inosito…	casein Kinase I	K02218 casein kinase 1 [EC:2.7.11.1]	NULL NULL	[Chronogram833] | [Expr5122] Larval Expression: pharynx; intestine; anal depressor muscle; body wall muscle; hypodermis; Nervous System; nerve ring; ventral nerve cord; head neurons; tail neurons; unidentified cells; | [Expr5122] Adult Expression: pharynx; intestine; anal depressor muscle; Reproductive System; vulval muscle; spermatheca; body wall muscle; hypodermis; Nervous System; nerve ring; v…	Larval_Adult_Lethal_Arrest, Larval_Adult_Lethal_ArrestCMT, Larval_Adult_Lethal_Arrest, Larval_Adult_Lethal_ArrestCMT, Growth_Defect,	overexpressed all stages	EE,LE,L1,L3,L4Male(min),YA,AdultSPES,DauerEntry(min)	expressed all stages
ORTHOMCL590	F46F2.2c	CK1_sub2	5.7e-181	drugbank_target|3989 DB00130 Glutaminyl-tRNA synthetase drugbank_target|3327 DB02379 DB02670 Chromatin remodelling complex ATPase chain Iswi drugbank_target|5716 DB04604 Casein kinase I isoform gamma-2 drugbank_target|3324 DB03083 DB03693 Casein kinase I homolog 1 drugbank_target|83 DB00142 DB00157 Alpha-aminoadipic semialdehyde synthase, mitochondrial drugbank_target|3345 DB03401 DB04077 Inosito…	casein kinase I (epsilon/delta)	K08959 casein kinase 1, delta [EC:2.7.11.1]	NULL NULL	NULL		EE, LE,	EE,LE,L2,L3,L4(min),DauerEntry	EE,LE,L1,LIN35,L2,L3,L4,L4Male,YA,AdultSPES,DauerEntry
ORTHOMCL728	W10G6.2b	AGC_sub2	8.6e-136	drugbank_target|3427 DB02482 DB04522 cAMP-dependent protein kinase, alpha-catalytic subunit drugbank_target|1531 DB04707 Rho-associated protein kinase 1 drugbank_target|3479 DB02482 cAMP-dependent protein kinase type 1 drugbank_target|4306 DB01752 DB03473 HemK protein drugbank_target|814 DB01219 Ryanodine receptor 1 drugbank_target|1898 DB00655 Cytochrome P450 1B1 drugbank_target|2504 DB01919 DB0…		K08792 serum/glucocorticoid regulated kinase [EC:2.7.11.1]	NULL NULL	NULL		downreg all stages	LE,L2,L3,L4,L4male,YA	L1,L2,L3,L4,YA(min),
ORTHOMCL728	Y47D3A.16	AGC_sub2	2.4e-138	drugbank_target|3427 DB02482 DB04522 cAMP-dependent protein kinase, alpha-catalytic subunit drugbank_target|1531 DB04707 Rho-associated protein kinase 1 drugbank_target|3479 DB02482 cAMP-dependent protein kinase type 1 drugbank_target|4306 DB01752 DB03473 HemK protein drugbank_target|814 DB01219 Ryanodine receptor 1 drugbank_target|1898 DB00655 Cytochrome P450 1B1 drugbank_target|2504 DB01919 DB0…	ribosomal protein S6 kinase	K04688 p70 ribosomal S6 kinase [EC:2.7.11.1]	NULL NULL	[Expr158] This expression pattern has two components. In embryos expression is seen in cells of the E-lineage from the 4E cell stage until after elongation. In larvae and adults, expression is seen in the pharynx and hypodermal cells throughout the worm.	NULL	EE,LE,L1,L4,YA,AdultSPE9, Dauer Entry	EE,LE,L1,L4(min),YA,AdultSPES,DauerEntry	overexpressed allstages
ORTHOMCL2853	Y92H12A.1	TK_sub2		drugbank_target|5271 DB03431 Focal adhesion kinase 1 drugbank_target|395 DB00171 ALK tyrosine kinase receptor drugbank_target|1950 DB00619 Epithelial discoidin domain-containing receptor 1 drugbank_target|2556 DB01773 Tyrosine-protein kinase transforming protein Src drugbank_target|3856 DB00039 Fibroblast growth factor receptor 3 drugbank_target|933 DB01254 DB01678 DB01893 DB01962 DB04739 DB04751…		K08253 non-specific protein-tyrosine kinase [EC:2.7.10.2]	NULL NULL	[Expr2313] Signals were detected in some neurons (ASE, ADF, AVA, AUA, RMDV and BAG) in the head region, the anchor cell, the vulva, the cells around the anus, the body wall muscle, pharyngeal muscles in procorpus and metacorpus and distal tip cells of gonad. | [Expr3921] The expression of src-1 gene was clearly detected in DTCs.	Embryonic_Lethal/Arrest, Embryonic_Lethal/ArrestCMT, Embryonic_Lethal/Arrest, Larval_Adult_Lethal_ArrestCMT, Movement_Defect, Embryonic_Lethal/Arrest,	EE,LE	EE,LE,	EE,LE,LIN35,Ad
ORTHOMCL3616	C32D5.2	TKL_sub5		drugbank_target|577 DB00125 Argininosuccinate lyase drugbank_target|5259 DB03431 Transcriptional regulator drugbank_target|698 DB00398 B-Raf proto-oncogene serine/threonine-protein kinase drugbank_target|5774 DB04788 DNA-directed RNA polymerase beta' chain drugbank_target|510 DB00171 Serine/threonine-protein kinase receptor R3 drugbank_target|733 DB00171 Activin receptor type 1B drugbank_target|6…		K04673 bone morphogenetic protein receptor, type I [EC:2.7.11.30]	IPR003605 TGF beta receptor, GS motif Molecular Function: transmembrane receptor protein serine/threonine kinase activity (GO:0004675), Molecular Function: ATP binding (GO:0005524), Biological Process: protein amino acid phosphorylation (GO:0006468), Cellular Component: membrane (GO:0016020) | NULL NULL	[Chronogram1858] | [Expr998] Head, posterior and intestine. | [Expr1297] sma-6 is expressed during embryonic, larval and adult stages. During the early larval stages (L1-L2), sma-6 is extensively expressed in the anterior pharyngeal and distal posterior regions of the animal. Soon afterwards, expression begins in the posterior intestinal nuclei and advances more anteriorly. Expression is seen in …	Growth_Defect, Growth_DefectCMT, Morphology_Defect,	downreg all stages	EE,LE,L1,L2,L3,L4,	L1,LIN35
ORTHOMCL1705	C29F9.7	TKL_sub2	2.6e-38	drugbank_target|926 DB00142 Metabotropic glutamate receptor 7 drugbank_target|3329 DB02959 Tryptophanyl-tRNA synthetase 2 drugbank_target|546 DB00167 Isoleucyl-tRNA synthetase, cytoplasmic	integrin-linked kinase	K06272 integrin-linked kinase [EC:2.7.11.1]	IPR002110 Ankyrin | IPR002110 Ankyrin | IPR002110 Ankyrin | NULL NULL	[Chronogram438] | [Expr1888] The pat-4::gfp transgene is initially expressed weakly throughout postgastrulation embryos. By 420 min postfertilization, PAT-4/ILK::GFP is primarily observed in the body-wall muscle cells, where it colocalizes with the integrin PAT-3 subunit. pat-4::gfp is also transiently expressed in the pharynx during embryogenesis. In adult hermaphrodites, pat-4::gfp expression i…	Growth_Defect, Growth_DefectCMT, Embryonic_Lethal/Arrest, Embryonic_Lethal/ArrestCMT, Larval_Adult_Lethal_Arrest, Larval_Adult_Lethal_ArrestCMT, Morphology_Defect, Morphology_DefectCMT, Morphology_Defect, Vulval_Egg_Laying_Defect, Vulval_Egg_Laying_DefectCMT, Movement_Defect, Movement_Defect, Sterility, SterilityCMT, Vulval_Egg_Laying_Defect, Vulval_Egg_Laying_DefectCMT, Embryonic_Lethal/Arrest,	EE,LE,	EE,LE,L1,L2,L3	expressed all stages
ORTHOMCL3708	Y59A8B.23	STE_sub4	5.8e-124	drugbank_target|3710 DB04147 Acyl-CoA thioesterase 2 drugbank_target|2680 DB02267 DB04395 Argininosuccinate synthase drugbank_target|5277 DB03431 Preprotein translocase subunit secA drugbank_target|3301 DB03532 Cell division protein ftsZ	NULL	NULL	NULL	[Expr3163] GCK-3 is expressed strongly in the excretory cell. No obvious GFP expression was detected in any other cell type. | [Expr3164] gck-3 transcripts of the predicted size are present in oocytes. | [Expr8033] Stable lines resulting from injection of Y59b::GFP by itself expressed GFP only in the excretory cell. | [Expr8034] In addition to the excretory cell, the recombined GFP reporter was e…	NULL	EE,LE	EE,LE,L2,L3,L4,YA,	expressed all stages
