# Supplementary material for: Using Existing Drugs as Leads for Broad Spectrum Anthelmintics Targeting Protein Kinases
Source: PLoS Pathog. 2013 Feb 14;9(2):e1003149. doi: 10.1371/journal.ppat.1003149 (PMC3573124; doi:10.1371/journal.ppat.1003149)
Supplement: Table S6 — Top orthologous groups, the drug bank compound ids associated with the targets within the orthologous group, drug common name, drug use, treatment the drug is used to treat, and category of the drug. (XLSX) [file ppat.1003149.s015.xlsx]

## Sheet: S6_CompoundHits
Supplemental Table 6. Top orthologous groups, the drug bank compound ids associated with the targets witin the orthologous group, drug common name, drug use, treatment the drug is used to treat, and category of the drug.
Note: The compounds are listed in terms of orthologous group. Some compounds have multiple targets and fall into multiple orthomcl groups.
Orthologous Group	DrugBank ID	Drug Common Name	Use	Treatment	Category
ORTHOMCL1507(7 genes,5 taxa)	DB00039	: Palifermin ;	Antimucositis Agents ;	For treatment of mucositis (mouth sores) ;	Approved Biotech ;
ORTHOMCL1507(7 genes,5 taxa)	DB00171	: Adenosine triphosphate ;	Dietary supplement Micronutrient ;	For nutritional supplementation, also for treating dietary shortage or imbalance ;	Approved Nutraceutical Small Molecule ;
ORTHOMCL1507(7 genes,5 taxa)	DB00619	: Imatinib ;	Antineoplastic Agents Protein Kinase Inhibitors ;	For the treatment of newly diagnosed adult patients with Philadelphia chromosome positive chronic myeloid leukemia (CML). Also indicated for the treatment of pediatric patients with Ph+ chronic phase CML whose disease has recurred after stem cell transplant or who are resistant to interferon-alpha therapy. Also indicated with unresectable and/or metastatic malignant gastrointestinal stromal tumor…	Approved Small Molecule ;
ORTHOMCL1507(7 genes,5 taxa)	DB01254	: Dasatinib ;	Protein Kinase Inhibitors ;	For the treatment of adults with chronic, accelerated, or myeloid or lymphoid blast phase chronic myeloid leukemia with resistance or intolerance to prior therapy. Also indicated for the treatment of adults with Philadelphia chromosome-positive acute lymphoblastic leukemia with resistance or intolerance to prior therapy. ;	Approved Investigational Small Molecule ;
ORTHOMCL1507(7 genes,5 taxa)	DB01645	: Genistein ;	Anticarcinogenic Agents Antineoplastic Agents Enzyme Inhibitors Growth Inhibitors Phytoestrogens Protein Kinase Inhibitors ;	Not Available ;	Experimental Small Molecule ;
ORTHOMCL1507(7 genes,5 taxa)	DB01678	: RU84687 ;	Not Available ;	Not Available ;	Experimental Small Molecule ;
ORTHOMCL1507(7 genes,5 taxa)	DB01773	: 4-[3-Carboxymethyl-3-(4-Phosphonooxy-Benzyl)-Ureido]-4-[(3-Cyclohexyl-Propyl)-Methyl-Carbamoyl]Butyric Acid ;	Not Available ;	Not Available ;	Experimental Small Molecule ;
ORTHOMCL1507(7 genes,5 taxa)	DB01830	: {4-[2-Acetylamino-2-(3-Carbamoyl-2-Cyclohexylmethoxy-6,7,8,9-Tetrahydro-5h-Benzocyclohepten-5ylcarbamoyl)-Ethyl]-2-Phosphono-Phenyl}-Phosphonic Acid ;	Not Available ;	Not Available ;	Experimental Small Molecule ;
ORTHOMCL1507(7 genes,5 taxa)	DB01866	: RU79256 ;	Not Available ;	Not Available ;	Experimental Small Molecule ;
ORTHOMCL1507(7 genes,5 taxa)	DB01867	: Ethylene Glycol ;	Not Available ;	Not Available ;	Experimental Small Molecule ;
ORTHOMCL1507(7 genes,5 taxa)	DB01893	: N6-Benzyl Adenosine-5'-Diphosphate ;	Not Available ;	Not Available ;	Experimental Small Molecule ;
ORTHOMCL1507(7 genes,5 taxa)	DB01908	: RU85493 ;	Not Available ;	Not Available ;	Experimental Small Molecule ;
ORTHOMCL1507(7 genes,5 taxa)	DB01947	: RU78262 ;	Not Available ;	Not Available ;	Experimental Small Molecule ;
ORTHOMCL1507(7 genes,5 taxa)	DB01962	: Phosphonotyrosine ;	Not Available ;	Not Available ;	Experimental Small Molecule ;
ORTHOMCL1507(7 genes,5 taxa)	DB02010	: Staurosporine ;	Enzyme Inhibitors ;	Not Available ;	Experimental Small Molecule ;
ORTHOMCL1507(7 genes,5 taxa)	DB02058	: SU4984 ;	Not Available ;	Not Available ;	Experimental Small Molecule ;
ORTHOMCL1507(7 genes,5 taxa)	DB02152	: K-252a ;	Enzyme Inhibitors ;	Not Available ;	Experimental Small Molecule ;
ORTHOMCL1507(7 genes,5 taxa)	DB02175	: Malonic acid ;	Not Available ;	Not Available ;	Experimental Small Molecule ;
ORTHOMCL1507(7 genes,5 taxa)	DB02336	: RU83876 ;	Not Available ;	Not Available ;	Experimental Small Molecule ;
ORTHOMCL1507(7 genes,5 taxa)	DB02432	: RU90395 ;	Not Available ;	Not Available ;	Experimental Small Molecule ;
ORTHOMCL1507(7 genes,5 taxa)	DB02491	: 4-[4-(1-Amino-1-Methylethyl)Phenyl]-5-Chloro-N-[4-(2-Morpholin-4-Ylethyl)Phenyl]Pyrimidin-2-Amine ;	Not Available ;	Not Available ;	Experimental Small Molecule ;
ORTHOMCL1507(7 genes,5 taxa)	DB02762	: RU79072 ;	Not Available ;	Not Available ;	Experimental Small Molecule ;
ORTHOMCL1507(7 genes,5 taxa)	DB02908	: RU78783 ;	Not Available ;	Not Available ;	Experimental Small Molecule ;
ORTHOMCL1507(7 genes,5 taxa)	DB03023	: 1-Tert-Butyl-3-(4-Chloro-Phenyl)-1h-Pyrazolo[3,4-D]Pyrimidin-4-Ylamine ;	Not Available ;	Not Available ;	Experimental Small Molecule ;
ORTHOMCL1507(7 genes,5 taxa)	DB03078	: PASBN ;	Not Available ;	Not Available ;	Experimental Small Molecule ;
ORTHOMCL1507(7 genes,5 taxa)	DB03104	: RU82129 ;	Not Available ;	Not Available ;	Experimental Small Molecule ;
ORTHOMCL1507(7 genes,5 taxa)	DB03114	: PAS219 ;	Not Available ;	Not Available ;	Experimental Small Molecule ;
ORTHOMCL1507(7 genes,5 taxa)	DB03217	: DPI59 ;	Not Available ;	Not Available ;	Experimental Small Molecule ;
ORTHOMCL1507(7 genes,5 taxa)	DB03268	: RU82197 ;	Not Available ;	Not Available ;	Experimental Small Molecule ;
ORTHOMCL1507(7 genes,5 taxa)	DB03298	: Phenylphosphate ;	Not Available ;	Not Available ;	Experimental Small Molecule ;
ORTHOMCL1507(7 genes,5 taxa)	DB03306	: RU78300 ;	Not Available ;	Not Available ;	Experimental Small Molecule ;
ORTHOMCL1507(7 genes,5 taxa)	DB03398	: Cysteine Sulfenic Acid ;	Not Available ;	Not Available ;	Experimental Small Molecule ;
ORTHOMCL1507(7 genes,5 taxa)	DB03431	: Adenosine-5'-Diphosphate ;	Not Available ;	Not Available ;	Experimental Small Molecule ;
ORTHOMCL1507(7 genes,5 taxa)	DB03525	: RU79073 ;	Not Available ;	Not Available ;	Experimental Small Molecule ;
ORTHOMCL1507(7 genes,5 taxa)	DB03591	: RU82209 ;	Not Available ;	Not Available ;	Experimental Small Molecule ;
ORTHOMCL1507(7 genes,5 taxa)	DB03628	: ISO24 ;	Not Available ;	Not Available ;	Experimental Small Molecule ;
ORTHOMCL1507(7 genes,5 taxa)	DB03712	: RU85053 ;	Not Available ;	Not Available ;	Experimental Small Molecule ;
ORTHOMCL1507(7 genes,5 taxa)	DB03828	: RU78299 ;	Not Available ;	Not Available ;	Experimental Small Molecule ;
ORTHOMCL1507(7 genes,5 taxa)	DB03902	: Oxalic Acid ;	Reducing Agents ;	Not Available ;	Experimental Small Molecule ;
ORTHOMCL1507(7 genes,5 taxa)	DB04003	: (4-{2-Acetylamino-2-[1-(3-Carbamoyl-4-Cyclohexylmethoxy-Phenyl)-Ethylcarbamoyl}-Ethyl}-2-Phosphono-Phenoxy)-Acetic Acid ;	Not Available ;	Not Available ;	Experimental Small Molecule ;
ORTHOMCL1507(7 genes,5 taxa)	DB04080	: RU78191 ;	Not Available ;	Not Available ;	Experimental Small Molecule ;
ORTHOMCL1507(7 genes,5 taxa)	DB04272	: Citric Acid ;	Anticoagulants Chelating Agents ;	Not Available ;	Experimental Small Molecule ;
ORTHOMCL1507(7 genes,5 taxa)	DB04367	: Debromohymenialdisine ;	Not Available ;	Not Available ;	Experimental Small Molecule ;
ORTHOMCL1507(7 genes,5 taxa)	DB04395	: Phosphoaminophosphonic Acid-Adenylate Ester ;	Not Available ;	Not Available ;	Experimental Small Molecule ;
ORTHOMCL1507(7 genes,5 taxa)	DB04495	: RU81843 ;	Not Available ;	Not Available ;	Experimental Small Molecule ;
ORTHOMCL1507(7 genes,5 taxa)	DB04739	: 4-[(4-METHYL-1-PIPERAZINYL)METHYL]-N-[3-[[4-(3-PYRIDINYL)-2-PYRIMIDINYL]AMINO]PHENYL]-BENZAMIDE ;	Not Available ;	Not Available ;	Experimental Small Molecule ;
ORTHOMCL1507(7 genes,5 taxa)	DB04751	: Purvalanol A ;	Not Available ;	Not Available ;	Experimental Small Molecule ;
ORTHOMCL4547(5 genes,5 taxa)	DB00039	: Palifermin ;	Antimucositis Agents ;	For treatment of mucositis (mouth sores) ;	Approved Biotech ;
ORTHOMCL4547(5 genes,5 taxa)	DB00171	: Adenosine triphosphate ;	Dietary supplement Micronutrient ;	For nutritional supplementation, also for treating dietary shortage or imbalance ;	Approved Nutraceutical Small Molecule ;
ORTHOMCL4547(5 genes,5 taxa)	DB00619	: Imatinib ;	Antineoplastic Agents Protein Kinase Inhibitors ;	For the treatment of newly diagnosed adult patients with Philadelphia chromosome positive chronic myeloid leukemia (CML). Also indicated for the treatment of pediatric patients with Ph+ chronic phase CML whose disease has recurred after stem cell transplant or who are resistant to interferon-alpha therapy. Also indicated with unresectable and/or metastatic malignant gastrointestinal stromal tumor…	Approved Small Molecule ;
ORTHOMCL4547(5 genes,5 taxa)	DB01254	: Dasatinib ;	Protein Kinase Inhibitors ;	For the treatment of adults with chronic, accelerated, or myeloid or lymphoid blast phase chronic myeloid leukemia with resistance or intolerance to prior therapy. Also indicated for the treatment of adults with Philadelphia chromosome-positive acute lymphoblastic leukemia with resistance or intolerance to prior therapy. ;	Approved Investigational Small Molecule ;
ORTHOMCL4547(5 genes,5 taxa)	DB01645	: Genistein ;	Anticarcinogenic Agents Antineoplastic Agents Enzyme Inhibitors Growth Inhibitors Phytoestrogens Protein Kinase Inhibitors ;	Not Available ;	Experimental Small Molecule ;
ORTHOMCL4547(5 genes,5 taxa)	DB01678	: RU84687 ;	Not Available ;	Not Available ;	Experimental Small Molecule ;
ORTHOMCL4547(5 genes,5 taxa)	DB01773	: 4-[3-Carboxymethyl-3-(4-Phosphonooxy-Benzyl)-Ureido]-4-[(3-Cyclohexyl-Propyl)-Methyl-Carbamoyl]Butyric Acid ;	Not Available ;	Not Available ;	Experimental Small Molecule ;
ORTHOMCL4547(5 genes,5 taxa)	DB01830	: {4-[2-Acetylamino-2-(3-Carbamoyl-2-Cyclohexylmethoxy-6,7,8,9-Tetrahydro-5h-Benzocyclohepten-5ylcarbamoyl)-Ethyl]-2-Phosphono-Phenyl}-Phosphonic Acid ;	Not Available ;	Not Available ;	Experimental Small Molecule ;
ORTHOMCL4547(5 genes,5 taxa)	DB01866	: RU79256 ;	Not Available ;	Not Available ;	Experimental Small Molecule ;
ORTHOMCL4547(5 genes,5 taxa)	DB01867	: Ethylene Glycol ;	Not Available ;	Not Available ;	Experimental Small Molecule ;
ORTHOMCL4547(5 genes,5 taxa)	DB01893	: N6-Benzyl Adenosine-5'-Diphosphate ;	Not Available ;	Not Available ;	Experimental Small Molecule ;
ORTHOMCL4547(5 genes,5 taxa)	DB01908	: RU85493 ;	Not Available ;	Not Available ;	Experimental Small Molecule ;
ORTHOMCL4547(5 genes,5 taxa)	DB01947	: RU78262 ;	Not Available ;	Not Available ;	Experimental Small Molecule ;
ORTHOMCL4547(5 genes,5 taxa)	DB01962	: Phosphonotyrosine ;	Not Available ;	Not Available ;	Experimental Small Molecule ;
ORTHOMCL4547(5 genes,5 taxa)	DB02010	: Staurosporine ;	Enzyme Inhibitors ;	Not Available ;	Experimental Small Molecule ;
ORTHOMCL4547(5 genes,5 taxa)	DB02058	: SU4984 ;	Not Available ;	Not Available ;	Experimental Small Molecule ;
ORTHOMCL4547(5 genes,5 taxa)	DB02152	: K-252a ;	Enzyme Inhibitors ;	Not Available ;	Experimental Small Molecule ;
ORTHOMCL4547(5 genes,5 taxa)	DB02175	: Malonic acid ;	Not Available ;	Not Available ;	Experimental Small Molecule ;
ORTHOMCL4547(5 genes,5 taxa)	DB02336	: RU83876 ;	Not Available ;	Not Available ;	Experimental Small Molecule ;
ORTHOMCL4547(5 genes,5 taxa)	DB02432	: RU90395 ;	Not Available ;	Not Available ;	Experimental Small Molecule ;
ORTHOMCL4547(5 genes,5 taxa)	DB02491	: 4-[4-(1-Amino-1-Methylethyl)Phenyl]-5-Chloro-N-[4-(2-Morpholin-4-Ylethyl)Phenyl]Pyrimidin-2-Amine ;	Not Available ;	Not Available ;	Experimental Small Molecule ;
ORTHOMCL4547(5 genes,5 taxa)	DB02762	: RU79072 ;	Not Available ;	Not Available ;	Experimental Small Molecule ;
ORTHOMCL4547(5 genes,5 taxa)	DB02908	: RU78783 ;	Not Available ;	Not Available ;	Experimental Small Molecule ;
ORTHOMCL4547(5 genes,5 taxa)	DB03023	: 1-Tert-Butyl-3-(4-Chloro-Phenyl)-1h-Pyrazolo[3,4-D]Pyrimidin-4-Ylamine ;	Not Available ;	Not Available ;	Experimental Small Molecule ;
ORTHOMCL4547(5 genes,5 taxa)	DB03078	: PASBN ;	Not Available ;	Not Available ;	Experimental Small Molecule ;
ORTHOMCL4547(5 genes,5 taxa)	DB03104	: RU82129 ;	Not Available ;	Not Available ;	Experimental Small Molecule ;
ORTHOMCL4547(5 genes,5 taxa)	DB03114	: PAS219 ;	Not Available ;	Not Available ;	Experimental Small Molecule ;
ORTHOMCL4547(5 genes,5 taxa)	DB03217	: DPI59 ;	Not Available ;	Not Available ;	Experimental Small Molecule ;
ORTHOMCL4547(5 genes,5 taxa)	DB03268	: RU82197 ;	Not Available ;	Not Available ;	Experimental Small Molecule ;
ORTHOMCL4547(5 genes,5 taxa)	DB03298	: Phenylphosphate ;	Not Available ;	Not Available ;	Experimental Small Molecule ;
ORTHOMCL4547(5 genes,5 taxa)	DB03306	: RU78300 ;	Not Available ;	Not Available ;	Experimental Small Molecule ;
ORTHOMCL4547(5 genes,5 taxa)	DB03398	: Cysteine Sulfenic Acid ;	Not Available ;	Not Available ;	Experimental Small Molecule ;
ORTHOMCL4547(5 genes,5 taxa)	DB03431	: Adenosine-5'-Diphosphate ;	Not Available ;	Not Available ;	Experimental Small Molecule ;
ORTHOMCL4547(5 genes,5 taxa)	DB03525	: RU79073 ;	Not Available ;	Not Available ;	Experimental Small Molecule ;				110
ORTHOMCL4547(5 genes,5 taxa)	DB03591	: RU82209 ;	Not Available ;	Not Available ;	Experimental Small Molecule ;
ORTHOMCL4547(5 genes,5 taxa)	DB03628	: ISO24 ;	Not Available ;	Not Available ;	Experimental Small Molecule ;
ORTHOMCL4547(5 genes,5 taxa)	DB03712	: RU85053 ;	Not Available ;	Not Available ;	Experimental Small Molecule ;
ORTHOMCL4547(5 genes,5 taxa)	DB03828	: RU78299 ;	Not Available ;	Not Available ;	Experimental Small Molecule ;
ORTHOMCL4547(5 genes,5 taxa)	DB03902	: Oxalic Acid ;	Reducing Agents ;	Not Available ;	Experimental Small Molecule ;
ORTHOMCL4547(5 genes,5 taxa)	DB04003	: (4-{2-Acetylamino-2-[1-(3-Carbamoyl-4-Cyclohexylmethoxy-Phenyl)-Ethylcarbamoyl}-Ethyl}-2-Phosphono-Phenoxy)-Acetic Acid ;	Not Available ;	Not Available ;	Experimental Small Molecule ;
ORTHOMCL4547(5 genes,5 taxa)	DB04080	: RU78191 ;	Not Available ;	Not Available ;	Experimental Small Molecule ;
ORTHOMCL4547(5 genes,5 taxa)	DB04272	: Citric Acid ;	Anticoagulants Chelating Agents ;	Not Available ;	Experimental Small Molecule ;
ORTHOMCL4547(5 genes,5 taxa)	DB04367	: Debromohymenialdisine ;	Not Available ;	Not Available ;	Experimental Small Molecule ;
ORTHOMCL4547(5 genes,5 taxa)	DB04395	: Phosphoaminophosphonic Acid-Adenylate Ester ;	Not Available ;	Not Available ;	Experimental Small Molecule ;
ORTHOMCL4547(5 genes,5 taxa)	DB04495	: RU81843 ;	Not Available ;	Not Available ;	Experimental Small Molecule ;
ORTHOMCL4547(5 genes,5 taxa)	DB04739	: 4-[(4-METHYL-1-PIPERAZINYL)METHYL]-N-[3-[[4-(3-PYRIDINYL)-2-PYRIMIDINYL]AMINO]PHENYL]-BENZAMIDE ;	Not Available ;	Not Available ;	Experimental Small Molecule ;
ORTHOMCL4547(5 genes,5 taxa)	DB04751	: Purvalanol A ;	Not Available ;	Not Available ;	Experimental Small Molecule ;
ORTHOMCL486(12 genes,6 taxa)	DB00115	: Cyanocobalamin ;	Antianemic Agents Essential Vitamin Vitamins (Vitamin B Complex) ;	For treatment of pernicious anemia (due to lack of or inhibition of intrinsic factor) and for prevention and treatment of vitamin B 12 deficiency. ;	Approved Nutraceutical Small Molecule ;
ORTHOMCL486(12 genes,6 taxa)	DB00134	: L-Methionine ;	Dietary supplement Essential Amino Acids Micronutrient ;	Used for protein synthesis including the formation of SAMe, L-homocysteine, L-cysteine, taurine, and sulfate. ;	Approved Nutraceutical Small Molecule ;
ORTHOMCL486(12 genes,6 taxa)	DB00139	: Succinic acid ;	Anti-Ulcer Agents Dietary supplement Micronutrient Radiation-Protective Agents ;	For nutritional supplementation, also for treating dietary shortage or imbalance ;	Approved Nutraceutical Small Molecule ;
ORTHOMCL486(12 genes,6 taxa)	DB00171	: Adenosine triphosphate ;	Dietary supplement Micronutrient ;	For nutritional supplementation, also for treating dietary shortage or imbalance ;	Approved Nutraceutical Small Molecule ;
ORTHOMCL486(12 genes,6 taxa)	DB00200	: Hydroxocobalamin ;	Anti-anemic Agents Hematinics Nutritional Supplement Vitamin B Complex ;	For treatment of pernicious anemia and the prevention and treatment of vitamin B12 deficiency arising from alcoholism, malabsorption, tapeworm infestation, celiac, hyperthyroidism, hepatic-biliary tract disease, persistent diarrhea, ileal resection, pancreatic cancer, renal disease, prolonged stress, vegan diets, macrobiotic diets or other restrictive diets. Also for the treatment of known or sus…	Approved Small Molecule ;
ORTHOMCL486(12 genes,6 taxa)	DB00482	: Celecoxib ;	Anti-Inflammatory Agents, Non-Steroidal Cyclooxygenase Inhibitors ;	For relief and management of osteoarthritis (OA), rheumatoid arthritis (RA), ankylosing spondylitis, acute pain, primary dysmenorrhea and oral adjunct to usual care for patients with familial adenomatous polyposis ;	Approved Investigational Small Molecule ;
ORTHOMCL486(12 genes,6 taxa)	DB01169	: Arsenic trioxide ;	Antineoplastic Agents Homeopathic Agents ;	For induction of remission and consolidation in patients with acute promyelocytic leukemia (APL), and whose APL is characterized by the presence of the t(15;17) translocation or PML/RAR-alpha gene expression ;	Approved Investigational Small Molecule ;
ORTHOMCL486(12 genes,6 taxa)	DB01863	: Inositol 1,3,4,5-Tetrakisphosphate ;	Not Available ;	Not Available ;	Experimental Small Molecule ;
ORTHOMCL486(12 genes,6 taxa)	DB01933	: 7-Hydroxystaurosporine ;	Antineoplastic Agents Protein Kinase Inhibitors ;	Not Available ;	Experimental Small Molecule ;
ORTHOMCL486(12 genes,6 taxa)	DB01946	: 3-[1-(3-Aminopropyl)-1h-Indol-3-Yl]-4-(1-Methyl-1h-Indol-3-Yl)-1h-Pyrrole-2,5-Dione ;	Not Available ;	Not Available ;	Experimental Small Molecule ;
ORTHOMCL486(12 genes,6 taxa)	DB02010	: Staurosporine ;	Enzyme Inhibitors ;	Not Available ;	Experimental Small Molecule ;
ORTHOMCL486(12 genes,6 taxa)	DB02379	: Beta-D-Glucose ;	Sweetening Agents ;	Not Available ;	Experimental Small Molecule ;
ORTHOMCL486(12 genes,6 taxa)	DB02482	: Phosphonothreonine ;	Indicators and Reagents ;	Not Available ;	Experimental Small Molecule ;
ORTHOMCL486(12 genes,6 taxa)	DB02596	: Alpha,Beta-Methyleneadenosine-5'-Triphosphate ;	Antineoplastic Agents ;	Not Available ;	Experimental Small Molecule ;
ORTHOMCL486(12 genes,6 taxa)	DB03131	: Beta-Mercaptoethanol ;	Not Available ;	Not Available ;	Experimental Small Molecule ;
ORTHOMCL486(12 genes,6 taxa)	DB03215	: (2s,5s)-5-Carboxymethylproline ;	Not Available ;	Not Available ;	Experimental Small Molecule ;
ORTHOMCL486(12 genes,6 taxa)	DB03247	: Riboflavin Monophosphate ;	Vitamin B Complex ;	Not Available ;	Experimental Small Molecule ;
ORTHOMCL486(12 genes,6 taxa)	DB03265	: Inositol-(1,3,4,5)-Tetrakisphosphate ;	Not Available ;	Not Available ;	Experimental Small Molecule ;
ORTHOMCL486(12 genes,6 taxa)	DB03431	: Adenosine-5'-Diphosphate ;	Not Available ;	Not Available ;	Experimental Small Molecule ;
ORTHOMCL486(12 genes,6 taxa)	DB04522	: Phosphonoserine ;	Not Available ;	Not Available ;	Experimental Small Molecule ;
ORTHOMCL486(12 genes,6 taxa)	DB04703	: HESPERIDIN ;	Not Available ;	Not Available ;	Experimental Small Molecule ;
ORTHOMCL3072(6 genes,6 taxa)	DB01761	: 4-[5-[2-(1-Phenyl-Ethylamino)-Pyrimidin-4-Yl]-1-Methyl-4-(3-Trifluoromethylphenyl)-1h-Imidazol-2-Yl]-Piperidine ;	Not Available ;	Not Available ;	Experimental Small Molecule ;
ORTHOMCL3072(6 genes,6 taxa)	DB01782	: 2,6-Dihydroanthra/1,9-Cd/Pyrazol-6-One ;	Not Available ;	Not Available ;	Experimental Small Molecule ;
ORTHOMCL3072(6 genes,6 taxa)	DB01807	: N-[(3z)-5-Tert-Butyl-2-Phenyl-1,2-Dihydro-3h-Pyrazol-3-Ylidene]-N'-(4-Chlorophenyl)Urea ;	Not Available ;	Not Available ;	Experimental Small Molecule ;
ORTHOMCL3072(6 genes,6 taxa)	DB01907	: Nicotinamide-Adenine-Dinucleotide ;	Not Available ;	Not Available ;	Experimental Small Molecule ;
ORTHOMCL3072(6 genes,6 taxa)	DB01948	: 1-(2,6-Dichlorophenyl)-5-(2,4-Difluorophenyl)-7-Piperidin-4-Yl-3,4-Dihydroquinolin-2(1h)-One ;	Not Available ;	Not Available ;	Experimental Small Molecule ;
ORTHOMCL3072(6 genes,6 taxa)	DB01953	: Inhibitor of P38 Kinase ;	Not Available ;	Not Available ;	Experimental Small Molecule ;
ORTHOMCL3072(6 genes,6 taxa)	DB01988	: 6((S)-3-Benzylpiperazin-1-Yl)-3-(Naphthalen-2-Yl)-4-(Pyridin-4-Yl)Pyrazine ;	Not Available ;	Not Available ;	Experimental Small Molecule ;
ORTHOMCL3072(6 genes,6 taxa)	DB02195	: 3-(4-Fluorophenyl)-1-Hydroxy-2-(Pyridin-4-Yl)-1h-Pyrrolo[3,2-B]Pyridine ;	Not Available ;	Not Available ;	Experimental Small Molecule ;
ORTHOMCL3072(6 genes,6 taxa)	DB02277	: 1-(5-Tert-Butyl-2-Methyl-2h-Pyrazol-3-Yl)-3-(4-Chloro-Phenyl)-Urea ;	Not Available ;	Not Available ;	Experimental Small Molecule ;
ORTHOMCL3072(6 genes,6 taxa)	DB02352	: 3-(Benzyloxy)Pyridin-2-Amine ;	Not Available ;	Not Available ;	Experimental Small Molecule ;
ORTHOMCL3072(6 genes,6 taxa)	DB02388	: Cyclohexyl-{4-[5-(3,4-Dichlorophenyl)-2-Piperidin-4-Yl-3-Propyl-3h-Imidazol-4-Yl]-Pyrimidin-2-Yl}Amine ;	Not Available ;	Not Available ;	Experimental Small Molecule ;
ORTHOMCL3072(6 genes,6 taxa)	DB02482	: Phosphonothreonine ;	Indicators and Reagents ;	Not Available ;	Experimental Small Molecule ;
ORTHOMCL3072(6 genes,6 taxa)	DB02709	: Resveratrol ;	Anti-Inflammatory Agents, Non-Steroidal Anticarcinogenic Agents Antimutagenic Agents Antineoplastic Agents, Phytogenic Antioxidants Enzyme Inhibitors Platelet Aggregation Inhibitors ;	Being investigated for the treatment of Herpes labialis infections (cold sores). ;	Experimental Investigational Small Molecule ;
ORTHOMCL3072(6 genes,6 taxa)	DB02873	: 1-(2,6-Dichlorophenyl)-5-(2,4-Difluorophenyl)-7-Piperazin-1-Yl-3,4-Dihydroquinazolin-2(1h)-One ;	Not Available ;	Not Available ;	Experimental Small Molecule ;
ORTHOMCL3072(6 genes,6 taxa)	DB02984	: 4-[3-Methylsulfanylanilino]-6,7-Dimethoxyquinazoline ;	Not Available ;	Not Available ;	Experimental Small Molecule ;
ORTHOMCL3072(6 genes,6 taxa)	DB03044	: 1-(5-Tert-Butyl-2-P-Tolyl-2h-Pyrazol-3-Yl)-3-[4-(2-Morpholin-4-Yl-Ethoxy)-Naphthalen-1-Yl]-Urea ;	Not Available ;	Not Available ;	Experimental Small Molecule ;
ORTHOMCL3072(6 genes,6 taxa)	DB03084	: Cyclopropyl-{4-[5-(3,4-Dichlorophenyl)-2-[(1-Methyl)-Piperidin]-4-Yl-3-Propyl-3h-Imidazol-4-Yl]-Pyrimidin-2-Yl}Amine ;	Not Available ;	Not Available ;	Experimental Small Molecule ;
ORTHOMCL3072(6 genes,6 taxa)	DB03110	: 2-Chlorophenol ;	Not Available ;	Not Available ;	Experimental Small Molecule ;
ORTHOMCL3072(6 genes,6 taxa)	DB03496	: Flavopiridol ;	Antineoplastic Agents Glycogen Phosphorylase inhibitor Growth Inhibitors Protein Kinase Inhibitors ;	Investigated for use/treatment in esophageal cancer, leukemia (lymphoid), lung cancer, liver cancer, and lymphoma (unspecified). ;	Experimental Investigational Small Molecule ;
ORTHOMCL3072(6 genes,6 taxa)	DB03615	: Ribostamycin ;	Aminoglycosides Anti-Bacterial Agents Antibacterial Agents ;	Not Available ;	Experimental Small Molecule ;
ORTHOMCL3072(6 genes,6 taxa)	DB03623	: 9-(4-Hydroxyphenyl)-2,7-Phenanthroline ;	Not Available ;	Not Available ;	Experimental Small Molecule ;
ORTHOMCL3072(6 genes,6 taxa)	DB03980	: 4-(Fluorophenyl)-1-Cyclopropylmethyl-5-(2-Amino-4-Pyrimidinyl)Imidazole ;	Not Available ;	Not Available ;	Experimental Small Molecule ;
ORTHOMCL3072(6 genes,6 taxa)	DB04338	: SB220025 ;	Not Available ;	Not Available ;	Experimental Small Molecule ;
ORTHOMCL3072(6 genes,6 taxa)	DB04395	: Phosphoaminophosphonic Acid-Adenylate Ester ;	Not Available ;	Not Available ;	Experimental Small Molecule ;
ORTHOMCL3072(6 genes,6 taxa)	DB04632	: 4-(2-HYDROXYBENZYLAMINO)-N-(3-(4-FLUOROPHENOXY)PHENYL)PIPERIDINE-1-SULFONAMIDE ;	Not Available ;	Not Available ;	Experimental Small Molecule ;
ORTHOMCL3072(6 genes,6 taxa)	DB04797	: Triazolopyridine ;	Antibacterial Agents ;	Not Available ;	Experimental Small Molecule ;
ORTHOMCL2700(6 genes,6 taxa)	DB00171	: Adenosine triphosphate ;	Dietary supplement Micronutrient ;	For nutritional supplementation, also for treating dietary shortage or imbalance ;	Approved Nutraceutical Small Molecule ;
ORTHOMCL2700(6 genes,6 taxa)	DB00482	: Celecoxib ;	Anti-Inflammatory Agents, Non-Steroidal Cyclooxygenase Inhibitors ;	For relief and management of osteoarthritis (OA), rheumatoid arthritis (RA), ankylosing spondylitis, acute pain, primary dysmenorrhea and oral adjunct to usual care for patients with familial adenomatous polyposis ;	Approved Investigational Small Molecule ;
ORTHOMCL2700(6 genes,6 taxa)	DB01169	: Arsenic trioxide ;	Antineoplastic Agents Homeopathic Agents ;	For induction of remission and consolidation in patients with acute promyelocytic leukemia (APL), and whose APL is characterized by the presence of the t(15;17) translocation or PML/RAR-alpha gene expression ;	Approved Investigational Small Molecule ;
ORTHOMCL2700(6 genes,6 taxa)	DB01863	: Inositol 1,3,4,5-Tetrakisphosphate ;	Not Available ;	Not Available ;	Experimental Small Molecule ;
ORTHOMCL2700(6 genes,6 taxa)	DB01933	: 7-Hydroxystaurosporine ;	Antineoplastic Agents Protein Kinase Inhibitors ;	Not Available ;	Experimental Small Molecule ;
ORTHOMCL2700(6 genes,6 taxa)	DB01946	: 3-[1-(3-Aminopropyl)-1h-Indol-3-Yl]-4-(1-Methyl-1h-Indol-3-Yl)-1h-Pyrrole-2,5-Dione ;	Not Available ;	Not Available ;	Experimental Small Molecule ;
ORTHOMCL2700(6 genes,6 taxa)	DB02010	: Staurosporine ;	Enzyme Inhibitors ;	Not Available ;	Experimental Small Molecule ;
ORTHOMCL2700(6 genes,6 taxa)	DB02482	: Phosphonothreonine ;	Indicators and Reagents ;	Not Available ;	Experimental Small Molecule ;
ORTHOMCL2700(6 genes,6 taxa)	DB03131	: Beta-Mercaptoethanol ;	Not Available ;	Not Available ;	Experimental Small Molecule ;
ORTHOMCL2700(6 genes,6 taxa)	DB03247	: Riboflavin Monophosphate ;	Vitamin B Complex ;	Not Available ;	Experimental Small Molecule ;				55
ORTHOMCL2700(6 genes,6 taxa)	DB03265	: Inositol-(1,3,4,5)-Tetrakisphosphate ;	Not Available ;	Not Available ;	Experimental Small Molecule ;
ORTHOMCL2700(6 genes,6 taxa)	DB03431	: Adenosine-5'-Diphosphate ;	Not Available ;	Not Available ;	Experimental Small Molecule ;
ORTHOMCL2700(6 genes,6 taxa)	DB04522	: Phosphonoserine ;	Not Available ;	Not Available ;	Experimental Small Molecule ;
ORTHOMCL2700(6 genes,6 taxa)	DB04703	: HESPERIDIN ;	Not Available ;	Not Available ;	Experimental Small Molecule ;
ORTHOMCL4425(5 genes,5 taxa)	DB00995	: Auranofin ;	Antirheumatic Agents, Gold ;	Used in the treatment of active, progressive or destructive forms of inflammatory arthritis, such as adult rheumatoid arthritis. ;	Approved Small Molecule ;
ORTHOMCL4425(5 genes,5 taxa)	DB01169	: Arsenic trioxide ;	Antineoplastic Agents Homeopathic Agents ;	For induction of remission and consolidation in patients with acute promyelocytic leukemia (APL), and whose APL is characterized by the presence of the t(15;17) translocation or PML/RAR-alpha gene expression ;	Approved Investigational Small Molecule ;
ORTHOMCL4425(5 genes,5 taxa)	DB03684	: 2-Methyl-2,4-Pentanediol ;	Not Available ;	Not Available ;	Experimental Small Molecule ;
ORTHOMCL832(9 genes,6 taxa)	DB04522	: Phosphonoserine ;	Not Available ;	Not Available ;	Experimental Small Molecule ;
ORTHOMCL832(9 genes,6 taxa)	DB00773	: Etoposide ;	Antineoplastic Agents, Phytogenic Nucleic Acid Synthesis Inhibitors ;	For use in combination with other chemotherapeutic agents in the treatment of refractory testicular tumors and as first line treatment in patients with small cell lung cancer. Also used to treat other malignancies such as lymphoma, non-lymphocytic leukemia, and glioblastoma multiforme. ;	Approved Small Molecule ;
ORTHOMCL1218(8 genes,6 taxa)	DB00131	: Adenosine monophosphate ;	Dietary supplement Micronutrient ;	For nutritional supplementation, also for treating dietary shortage or imbalance ;	Approved Nutraceutical Small Molecule ;
ORTHOMCL1218(8 genes,6 taxa)	DB01754	: 3,4-Dihydroxy-1-Methylquinolin-2(1h)-One ;	Not Available ;	Not Available ;	Experimental Small Molecule ;
ORTHOMCL1218(8 genes,6 taxa)	DB02010	: Staurosporine ;	Enzyme Inhibitors ;	Not Available ;	Experimental Small Molecule ;
ORTHOMCL1218(8 genes,6 taxa)	DB02656	: 2-(4-Morpholinyl)-8-Phenyl-4h-1-Benzopyran-4-One ;	Enzyme Inhibitors ;	Not Available ;	Experimental Small Molecule ;
ORTHOMCL1218(8 genes,6 taxa)	DB03366	: Imidazole ;	Enzyme Inhibitors ;	Not Available ;	Experimental Small Molecule ;
ORTHOMCL1218(8 genes,6 taxa)	DB03650	: (3e)-3-[(4-Hydroxyphenyl)Imino]-1h-Indol-2(3h)-One ;	Not Available ;	Not Available ;	Experimental Small Molecule ;
ORTHOMCL1218(8 genes,6 taxa)	DB03777	: Rbt205 Inhibitor ;	Not Available ;	Not Available ;	Experimental Small Molecule ;
ORTHOMCL1218(8 genes,6 taxa)	DB04395	: Phosphoaminophosphonic Acid-Adenylate Ester ;	Not Available ;	Not Available ;	Experimental Small Molecule ;
ORTHOMCL1218(8 genes,6 taxa)	DB04522	: Phosphonoserine ;	Not Available ;	Not Available ;	Experimental Small Molecule ;
ORTHOMCL1218(8 genes,6 taxa)	DB04530	: S,S-(2-Hydroxyethyl)Thiocysteine ;	Not Available ;	Not Available ;	Experimental Small Molecule ;
ORTHOMCL1218(8 genes,6 taxa)	DB04715	: IMIDAZOPYRIDAZIN 1 ;	Not Available ;	Not Available ;	Experimental Small Molecule ;
ORTHOMCL590(11 genes,6 taxa)	DB00130	: L-Glutamine ;	Dietary supplement Micronutrient Non-Essential Amino Acids ;	Used for nutritional supplementation, also for treating dietary shortage or imbalance. ;	Approved Investigational Nutraceutical Small Molecule ;
ORTHOMCL590(11 genes,6 taxa)	DB00142	: L-Glutamic Acid ;	Dietary supplement Micronutrient Non-Essential Amino Acids ;	Considered to be nature's "Brain food" by improving mental capacities; helps speed the healing of ulcers; gives a "lift" from fatigue; helps control alcoholism, schizophrenia and the craving for sugar. ;	Approved Nutraceutical Small Molecule ;
ORTHOMCL590(11 genes,6 taxa)	DB00157	: NADH ;	Dietary supplement Micronutrient ;	Some evidence suggests that NADH might be useful in treating Parkinson's disease, chronic fatigue syndrome, Alzheimer's disease and cardiovascular disease. ;	Approved Nutraceutical Small Molecule ;
ORTHOMCL590(11 genes,6 taxa)	DB02379	: Beta-D-Glucose ;	Sweetening Agents ;	Not Available ;	Experimental Small Molecule ;
ORTHOMCL590(11 genes,6 taxa)	DB02670	: 4-Deoxy-Alpha-D-Glucose ;	Not Available ;	Not Available ;	Experimental Small Molecule ;
ORTHOMCL590(11 genes,6 taxa)	DB03083	: IC261 ;	Not Available ;	Not Available ;	Experimental Small Molecule ;
ORTHOMCL590(11 genes,6 taxa)	DB03401	: D-Myo-Inositol-1,4,5-Triphosphate ;	Not Available ;	Not Available ;	Experimental Small Molecule ;
ORTHOMCL590(11 genes,6 taxa)	DB03693	: N-(2-Aminoethyl)-5-Chloroisoquinoline-8-Sulfonamide ;	Not Available ;	Not Available ;	Experimental Small Molecule ;
ORTHOMCL590(11 genes,6 taxa)	DB04077	: Glycerol ;	Cryoprotective Agents Solvents ;	Not Available ;	Experimental Small Molecule ;				52
ORTHOMCL590(11 genes,6 taxa)	DB04604	: 5-iodotubercidin ;	Enzyme Inhibitors ;	Not Available ;	Experimental Small Molecule ;
ORTHOMCL728(10 genes,6 taxa)	DB01919	: Pentanal ;	Not Available ;	Not Available ;	Experimental Small Molecule ;
ORTHOMCL728(10 genes,6 taxa)	DB01940	: Balanol Analog 2 ;	Not Available ;	Not Available ;	Experimental Small Molecule ;
ORTHOMCL728(10 genes,6 taxa)	DB02155	: Balanol Analog 8 ;	Not Available ;	Not Available ;	Experimental Small Molecule ;
ORTHOMCL728(10 genes,6 taxa)	DB02440	: N-Octane ;	Not Available ;	Not Available ;	Experimental Small Molecule ;
ORTHOMCL728(10 genes,6 taxa)	DB02482	: Phosphonothreonine ;	Indicators and Reagents ;	Not Available ;	Experimental Small Molecule ;
ORTHOMCL728(10 genes,6 taxa)	DB02611	: Balanol Analog 1 ;	Not Available ;	Not Available ;	Experimental Small Molecule ;
ORTHOMCL728(10 genes,6 taxa)	DB03684	: 2-Methyl-2,4-Pentanediol ;	Not Available ;	Not Available ;	Experimental Small Molecule ;
ORTHOMCL728(10 genes,6 taxa)	DB04098	: Balanol ;	Not Available ;	Not Available ;	Experimental Small Molecule ;
ORTHOMCL728(10 genes,6 taxa)	DB04522	: Phosphonoserine ;	Not Available ;	Not Available ;	Experimental Small Molecule ;
ORTHOMCL728(10 genes,6 taxa)	DB04530	: S,S-(2-Hydroxyethyl)Thiocysteine ;	Not Available ;	Not Available ;	Experimental Small Molecule ;
ORTHOMCL728(10 genes,6 taxa)	DB04707	: HYDROXYFASUDIL ;	Not Available ;	Not Available ;	Experimental Small Molecule ;
ORTHOMCL2853(6 genes,5 taxa)	DB00039	: Palifermin ;	Antimucositis Agents ;	For treatment of mucositis (mouth sores) ;	Approved Biotech ;
ORTHOMCL2853(6 genes,5 taxa)	DB00171	: Adenosine triphosphate ;	Dietary supplement Micronutrient ;	For nutritional supplementation, also for treating dietary shortage or imbalance ;	Approved Nutraceutical Small Molecule ;
ORTHOMCL2853(6 genes,5 taxa)	DB00619	: Imatinib ;	Antineoplastic Agents Protein Kinase Inhibitors ;	For the treatment of newly diagnosed adult patients with Philadelphia chromosome positive chronic myeloid leukemia (CML). Also indicated for the treatment of pediatric patients with Ph+ chronic phase CML whose disease has recurred after stem cell transplant or who are resistant to interferon-alpha therapy. Also indicated with unresectable and/or metastatic malignant gastrointestinal stromal tumor…	Approved Small Molecule ;
ORTHOMCL2853(6 genes,5 taxa)	DB01254	: Dasatinib ;	Protein Kinase Inhibitors ;	For the treatment of adults with chronic, accelerated, or myeloid or lymphoid blast phase chronic myeloid leukemia with resistance or intolerance to prior therapy. Also indicated for the treatment of adults with Philadelphia chromosome-positive acute lymphoblastic leukemia with resistance or intolerance to prior therapy. ;	Approved Investigational Small Molecule ;
ORTHOMCL2853(6 genes,5 taxa)	DB01645	: Genistein ;	Anticarcinogenic Agents Antineoplastic Agents Enzyme Inhibitors Growth Inhibitors Phytoestrogens Protein Kinase Inhibitors ;	Not Available ;	Experimental Small Molecule ;
ORTHOMCL2853(6 genes,5 taxa)	DB01678	: RU84687 ;	Not Available ;	Not Available ;	Experimental Small Molecule ;
ORTHOMCL2853(6 genes,5 taxa)	DB01773	: 4-[3-Carboxymethyl-3-(4-Phosphonooxy-Benzyl)-Ureido]-4-[(3-Cyclohexyl-Propyl)-Methyl-Carbamoyl]Butyric Acid ;	Not Available ;	Not Available ;	Experimental Small Molecule ;
ORTHOMCL2853(6 genes,5 taxa)	DB01830	: {4-[2-Acetylamino-2-(3-Carbamoyl-2-Cyclohexylmethoxy-6,7,8,9-Tetrahydro-5h-Benzocyclohepten-5ylcarbamoyl)-Ethyl]-2-Phosphono-Phenyl}-Phosphonic Acid ;	Not Available ;	Not Available ;	Experimental Small Molecule ;
ORTHOMCL2853(6 genes,5 taxa)	DB01866	: RU79256 ;	Not Available ;	Not Available ;	Experimental Small Molecule ;
ORTHOMCL2853(6 genes,5 taxa)	DB01867	: Ethylene Glycol ;	Not Available ;	Not Available ;	Experimental Small Molecule ;
ORTHOMCL2853(6 genes,5 taxa)	DB01893	: N6-Benzyl Adenosine-5'-Diphosphate ;	Not Available ;	Not Available ;	Experimental Small Molecule ;
ORTHOMCL2853(6 genes,5 taxa)	DB01908	: RU85493 ;	Not Available ;	Not Available ;	Experimental Small Molecule ;
ORTHOMCL2853(6 genes,5 taxa)	DB01947	: RU78262 ;	Not Available ;	Not Available ;	Experimental Small Molecule ;
ORTHOMCL2853(6 genes,5 taxa)	DB01962	: Phosphonotyrosine ;	Not Available ;	Not Available ;	Experimental Small Molecule ;
ORTHOMCL2853(6 genes,5 taxa)	DB02010	: Staurosporine ;	Enzyme Inhibitors ;	Not Available ;	Experimental Small Molecule ;
ORTHOMCL2853(6 genes,5 taxa)	DB02058	: SU4984 ;	Not Available ;	Not Available ;	Experimental Small Molecule ;
ORTHOMCL2853(6 genes,5 taxa)	DB02152	: K-252a ;	Enzyme Inhibitors ;	Not Available ;	Experimental Small Molecule ;
ORTHOMCL2853(6 genes,5 taxa)	DB02175	: Malonic acid ;	Not Available ;	Not Available ;	Experimental Small Molecule ;
ORTHOMCL2853(6 genes,5 taxa)	DB02336	: RU83876 ;	Not Available ;	Not Available ;	Experimental Small Molecule ;
ORTHOMCL2853(6 genes,5 taxa)	DB02432	: RU90395 ;	Not Available ;	Not Available ;	Experimental Small Molecule ;
ORTHOMCL2853(6 genes,5 taxa)	DB02491	: 4-[4-(1-Amino-1-Methylethyl)Phenyl]-5-Chloro-N-[4-(2-Morpholin-4-Ylethyl)Phenyl]Pyrimidin-2-Amine ;	Not Available ;	Not Available ;	Experimental Small Molecule ;
ORTHOMCL2853(6 genes,5 taxa)	DB02762	: RU79072 ;	Not Available ;	Not Available ;	Experimental Small Molecule ;
ORTHOMCL2853(6 genes,5 taxa)	DB02908	: RU78783 ;	Not Available ;	Not Available ;	Experimental Small Molecule ;
ORTHOMCL2853(6 genes,5 taxa)	DB03023	: 1-Tert-Butyl-3-(4-Chloro-Phenyl)-1h-Pyrazolo[3,4-D]Pyrimidin-4-Ylamine ;	Not Available ;	Not Available ;	Experimental Small Molecule ;
ORTHOMCL2853(6 genes,5 taxa)	DB03078	: PASBN ;	Not Available ;	Not Available ;	Experimental Small Molecule ;
ORTHOMCL2853(6 genes,5 taxa)	DB03104	: RU82129 ;	Not Available ;	Not Available ;	Experimental Small Molecule ;
ORTHOMCL2853(6 genes,5 taxa)	DB03114	: PAS219 ;	Not Available ;	Not Available ;	Experimental Small Molecule ;
ORTHOMCL2853(6 genes,5 taxa)	DB03217	: DPI59 ;	Not Available ;	Not Available ;	Experimental Small Molecule ;
ORTHOMCL2853(6 genes,5 taxa)	DB03268	: RU82197 ;	Not Available ;	Not Available ;	Experimental Small Molecule ;
ORTHOMCL2853(6 genes,5 taxa)	DB03298	: Phenylphosphate ;	Not Available ;	Not Available ;	Experimental Small Molecule ;
ORTHOMCL2853(6 genes,5 taxa)	DB03306	: RU78300 ;	Not Available ;	Not Available ;	Experimental Small Molecule ;
ORTHOMCL2853(6 genes,5 taxa)	DB03398	: Cysteine Sulfenic Acid ;	Not Available ;	Not Available ;	Experimental Small Molecule ;
ORTHOMCL2853(6 genes,5 taxa)	DB03431	: Adenosine-5'-Diphosphate ;	Not Available ;	Not Available ;	Experimental Small Molecule ;
ORTHOMCL2853(6 genes,5 taxa)	DB03525	: RU79073 ;	Not Available ;	Not Available ;	Experimental Small Molecule ;
ORTHOMCL2853(6 genes,5 taxa)	DB03591	: RU82209 ;	Not Available ;	Not Available ;	Experimental Small Molecule ;
ORTHOMCL2853(6 genes,5 taxa)	DB03628	: ISO24 ;	Not Available ;	Not Available ;	Experimental Small Molecule ;
ORTHOMCL2853(6 genes,5 taxa)	DB03712	: RU85053 ;	Not Available ;	Not Available ;	Experimental Small Molecule ;
ORTHOMCL2853(6 genes,5 taxa)	DB03828	: RU78299 ;	Not Available ;	Not Available ;	Experimental Small Molecule ;
ORTHOMCL2853(6 genes,5 taxa)	DB03902	: Oxalic Acid ;	Reducing Agents ;	Not Available ;	Experimental Small Molecule ;
ORTHOMCL2853(6 genes,5 taxa)	DB04003	: (4-{2-Acetylamino-2-[1-(3-Carbamoyl-4-Cyclohexylmethoxy-Phenyl)-Ethylcarbamoyl}-Ethyl}-2-Phosphono-Phenoxy)-Acetic Acid ;	Not Available ;	Not Available ;	Experimental Small Molecule ;
ORTHOMCL2853(6 genes,5 taxa)	DB04080	: RU78191 ;	Not Available ;	Not Available ;	Experimental Small Molecule ;
ORTHOMCL2853(6 genes,5 taxa)	DB04272	: Citric Acid ;	Anticoagulants Chelating Agents ;	Not Available ;	Experimental Small Molecule ;
ORTHOMCL2853(6 genes,5 taxa)	DB04367	: Debromohymenialdisine ;	Not Available ;	Not Available ;	Experimental Small Molecule ;
ORTHOMCL2853(6 genes,5 taxa)	DB04395	: Phosphoaminophosphonic Acid-Adenylate Ester ;	Not Available ;	Not Available ;	Experimental Small Molecule ;
ORTHOMCL2853(6 genes,5 taxa)	DB04495	: RU81843 ;	Not Available ;	Not Available ;	Experimental Small Molecule ;
ORTHOMCL2853(6 genes,5 taxa)	DB04739	: 4-[(4-METHYL-1-PIPERAZINYL)METHYL]-N-[3-[[4-(3-PYRIDINYL)-2-PYRIMIDINYL]AMINO]PHENYL]-BENZAMIDE ;	Not Available ;	Not Available ;	Experimental Small Molecule ;
									25
										20
									21
